# Supplementary material for: Type VI secretion system contributes to Enterohemorrhagic Escherichia coli virulence by secreting catalase against host reactive oxygen species (ROS)
Source: PLoS Pathog. 2017 Mar 13;13(3):e1006246. doi: 10.1371/journal.ppat.1006246 (PMC5363993; doi:10.1371/journal.ppat.1006246)
Supplement: S2 Table — (XLSX) [file ppat.1006246.s002.xlsx]

## Sheet: 1st MS
Seq No	Experiment name	MS/MS sample name	Database sources	Protein MW (Da)	Protein identification probability	Number of unique peptides	Number of unique spectra	Number of total spectra	Percentage of total spectra	Percentage sequence coverage	Protein name	Protein accession numbers	Gene	Synonym	Unique in WT (46 in total)
1	WBS1	WT-091102.RAW (F001335)	O157H7_EDL933_20121026.fasta.fasta	25950.5	0.998	2	2	2	0.000304	0.0962	purine-nucleoside phosphorylase	15804956	deoD	Z5986	N										39654540,gi	39654541,gi	39654542,gi	39654543,gi	39654544,gi	39654545,gi	39654546,gi	39654547,gi	39654548,gi	39654549,gi	39654560,gi	39654561
2	WBS1	WT-091102.RAW (F001335)	O157H7_EDL933_20121026.fasta.fasta	97660.9	1	8	8	15	0.00228	0.162	aconitate hydrase 1	15801901	acnA	Z2532	N
3	WBS1	WT-091102.RAW (F001335)	O157H7_EDL933_20121026.fasta.fasta	35368.8	1	4	4	10	0.00152	0.176	alcohol dehydrogenase	161367608	adhP	Z2232	N
4	WBS1	WT-091102.RAW (F001335)	O157H7_EDL933_20121026.fasta.fasta	27149.7	1	4	5	7	0.00106	0.261	uridine phosphorylase	15804423	udp	Z5353	N
5	WBS1	WT-091102.RAW (F001335)	O157H7_EDL933_20121026.fasta.fasta	58299.4	1	4	5	8	0.00121	0.176	phosphoglucomutase	15800391	pgm	Z0837	N
6	WBS1	WT-091102.RAW (F001335)	O157H7_EDL933_20121026.fasta.fasta	19737.7	0.998	2	2	3	0.000455	0.25	flavodoxin 1	15800387	fldA	Z0832	N
7	WBS1	WT-091102.RAW (F001335)	O157H7_EDL933_20121026.fasta.fasta	52239.3	1	3	3	3	0.000455	0.0772	aldehyde dehydrogenase, NAD-linked	15801728	aldA	Z2306	N
8	WBS1	WT-091102.RAW (F001335)	O157H7_EDL933_20121026.fasta.fasta	18665.1	1	3	3	5	0.000759	0.224	molybdopterin biosynthesis, protein B	15800533	moaB	Z1001	N
9	WBS1	WT-091102.RAW (F001335)	O157H7_EDL933_20121026.fasta.fasta	10430.6	1	3	3	4	0.000607	0.326	30S ribosomal subunit protein S19	15803843	rpsS	Z4687	N
10	WBS1	WT-091102.RAW (F001335)	O157H7_EDL933_20121026.fasta.fasta	7273.6	1	3	3	7	0.00106	0.492	50S ribosomal subunit protein L29	15803839	rpmC	Z4683	N
11	WBS1	WT-091102.RAW (F001335)	O157H7_EDL933_20121026.fasta.fasta	9684.9	0.998	2	2	2	0.000304	0.299	30S ribosomal subunit protein S20	15799705	rpsT	Z0027	N
12	WBS1	WT-091102.RAW (F001335)	O157H7_EDL933_20121026.fasta.fasta	14365.2	1	3	3	4	0.000607	0.252	50S ribosomal subunit protein L17	15803821	rplQ	Z4664	N
13	WBS1	WT-091102.RAW (F001335)	O157H7_EDL933_20121026.fasta.fasta	53756.2	1	4	4	7	0.00106	0.106	glutamate tRNA synthetase, catalytic subunit	15802940	gltX	Z3665	N
14	WBS1	WT-091102.RAW (F001335)	O157H7_EDL933_20121026.fasta.fasta	45644	0.998	2	2	2	0.000304	0.0704	4-aminobutyrate aminotransferase activity	15803179	gabT	Z3960	N
15	WBS1	WT-091102.RAW (F001335)	O157H7_EDL933_20121026.fasta.fasta	34843	1	2	2	2	0.000304	0.106	6-phosphofructokinase I	15804505	pfkA	Z5460	N
16	WBS1	WT-091102.RAW (F001335)	O157H7_EDL933_20121026.fasta.fasta	28557.3	1	5	5	8	0.00121	0.228	phosphoglyceromutase 1	15800464	gpmA	Z0925	N
17	WBS1	WT-091102.RAW (F001335)	O157H7_EDL933_20121026.fasta.fasta	77197.5	1	9	9	12	0.00182	0.212	oligopeptidase A	15804033	prlC	Z4898	N
18	WBS1	WT-091102.RAW (F001335)	O157H7_EDL933_20121026.fasta.fasta	50729.9	1	11	11	22	0.00334	0.328	pyruvate kinase I (formerly F), fructose stimulated	15802088	pykF	Z2704	N
19	WBS1	WT-091102.RAW (F001335)	O157H7_EDL933_20121026.fasta.fasta	41392.7	1	10	10	15	0.00228	0.335	succinyl-CoA synthetase, beta subunit	15800432	sucC	Z0882	N
20	WBS1	WT-091102.RAW (F001335)	O157H7_EDL933_20121026.fasta.fasta	44909.9	0.999	2	2	2	0.000304	0.0882	putative peptidase T	15801302	pepT	Z1832	N
21	WBS1	WT-091102.RAW (F001335)	O157H7_EDL933_20121026.fasta.fasta	45604.5	1	25	32	97	0.0147	0.731	enolase	15803300	eno	Z4094	N
22	WBS1	WT-091102.RAW (F001335)	O157H7_EDL933_20121026.fasta.fasta	63962.2	1	3	3	4	0.000607	0.1	sulfite reductase, alpha subunit	15803281	cysI	Z4073	N
23	WBS1	WT-091102.RAW (F001335)	O157H7_EDL933_20121026.fasta.fasta	17070.9	0.998	2	3	6	0.000911	0.228	orf, hypothetical protein	15800524	ybhB	Z0992	N
24	WBS1	WT-091102.RAW (F001335)	O157H7_EDL933_20121026.fasta.fasta	14856.6	1	3	3	3	0.000455	0.231	30S ribosomal subunit protein S9	15803764	rpsI	Z4588	N
25	WBS1	WT-091102.RAW (F001335)	O157H7_EDL933_20121026.fasta.fasta	43389.9	1	6	6	9	0.00137	0.217	periplasmic maltose-binding protein; substrate recognition for transport and chemotaxis	15804627	malE	Z5632	N
26	WBS1	WT-091102.RAW (F001335)	O157H7_EDL933_20121026.fasta.fasta	61531.4	1	9	9	15	0.00228	0.264	glucosephosphate isomerase	15804618	pgi	Z5623	N
27	WBS1	WT-091102.RAW (F001335)	O157H7_EDL933_20121026.fasta.fasta	38792.8	1	5	5	12	0.00182	0.224	spermidine/putrescine periplasmic transport protein	15801238	potD	Z1762	N
28	WBS1	WT-091102.RAW (F001335)	O157H7_EDL933_20121026.fasta.fasta	29054	1	2	2	3	0.000455	0.102	putative periplasmic binding transport protein	15802355	fliY	Z3010	N
29	WBS1	WT-091102.RAW (F001335)	O157H7_EDL933_20121026.fasta.fasta	60277.6	1	3	3	5	0.000759	0.0882	malate synthase A	15804600	aceB	Z5600	Y
30	WBS1	WT-091102.RAW (F001335)	O157H7_EDL933_20121026.fasta.fasta	45955.1	0.999	2	2	3	0.000455	0.0674	periplasmic protein involved in the tonb-independent uptake of group A colicins	15800456	tolB	Z0908	N
31	WBS1	WT-091102.RAW (F001335)	O157H7_EDL933_20121026.fasta.fasta	42721.1	1	5	5	6	0.000911	0.128	3-oxoacyl-[acyl-carrier-protein] synthase I	15802870	fabB	Z3586	N
32	WBS1	WT-091102.RAW (F001335)	O157H7_EDL933_20121026.fasta.fasta	55371	0.998	2	2	2	0.000304	0.0564	6-phospho-beta-glucosidase A; cryptic	15803437	bglA	Z4239	Y
33	WBS1	WT-091102.RAW (F001335)	O157H7_EDL933_20121026.fasta.fasta	27803.9	0.661	1	1	1	0.000152	0.0524	orf, hypothetical protein	15802196	yeaF	Z2822	N
34	WBS1	WT-091102.RAW (F001335)	O157H7_EDL933_20121026.fasta.fasta	21533.4	0.998	2	2	2	0.000304	0.08	putative elongation factor	161367572	yeiP	Z3430	Y
35	WBS1	WT-091102.RAW (F001335)	O157H7_EDL933_20121026.fasta.fasta	8524.4	0.998	2	2	2	0.000304	0.453	orf, hypothetical protein	15800924	yccJ	Z1422	Y
36	WBS1	WT-091102.RAW (F001335)	O157H7_EDL933_20121026.fasta.fasta	31488.5	1	4	4	4	0.000607	0.224	putative oxidoreductase	15803547	yghA	Z4356	N
37	WBS1	WT-091102.RAW (F001335)	O157H7_EDL933_20121026.fasta.fasta	59629.2	1	5	5	10	0.00152	0.135	phosphoenolpyruvate carboxykinase	15803907	pckA	Z4758	N
38	WBS1	WT-091102.RAW (F001335)	O157H7_EDL933_20121026.fasta.fasta	34331.5	1	5	5	8	0.00121	0.264	putative LACI-type transcriptional regulator	15804818	ytfQ	Z5838	N
39	WBS1	WT-091102.RAW (F001335)	O157H7_EDL933_20121026.fasta.fasta	40857.6	1	4	4	7	0.00106	0.187	glycerophosphodiester phosphodiesterase, periplasmic	15802788	glpQ	Z3497	N
40	WBS1	WT-091102.RAW (F001335)	O157H7_EDL933_20121026.fasta.fasta	15281.7	0.998	2	2	4	0.000607	0.221	50S ribosomal subunit protein L16	15803840	rplP	Z4684	Y
41	WBS1	WT-091102.RAW (F001335)	O157H7_EDL933_20121026.fasta.fasta	59952.9	0.998	2	2	4	0.000607	0.0308	flagellar biosynthesis; flagellin, filament structural protein	15802358	fliC	Z3013	N
42	WBS1	WT-091102.RAW (F001335)	O157H7_EDL933_20121026.fasta.fasta	45344.7	1	6	7	19	0.00288	0.211	serine hydroxymethyltransferase	15803076	glyA	Z3827	N
43	WBS1	WT-091102.RAW (F001335)	O157H7_EDL933_20121026.fasta.fasta	22086.6	1	3	3	4	0.000607	0.184	50S ribosomal subunit protein L4, regulates expression of S10 operon	15803846	rplD	Z4690	N
44	WBS1	WT-091102.RAW (F001335)	O157H7_EDL933_20121026.fasta.fasta	46257.9	1	3	3	5	0.000759	0.0877	putative peptidase	161367548	pepB	Z3790	N
45	WBS1	WT-091102.RAW (F001335)	O157H7_EDL933_20121026.fasta.fasta	41131.3	1	20	26	87	0.0132	0.661	phosphoglycerate kinase	15803460	pgk	Z4265	N
46	WBS1	WT-091102.RAW (F001335)	O157H7_EDL933_20121026.fasta.fasta	35532.6	1	16	21	72	0.0109	0.526	glyceraldehyde-3-phosphate dehydrogenase A	15802193	gapA	Z2818	N
47	WBS1	WT-091102.RAW (F001335)	O157H7_EDL933_20121026.fasta.fasta	37201	1	14	16	38	0.00577	0.503	outer membrane protein 3a (II*;G;d)	15800816	ompA	Z1307	N
48	WBS1	WT-091102.RAW (F001335)	O157H7_EDL933_20121026.fasta.fasta	7281.4	0.998	2	2	4	0.000607	0.571	orf, hypothetical protein	15800115	yaiA	Z0485	Y
49	WBS1	WT-091102.RAW (F001335)	O157H7_EDL933_20121026.fasta.fasta	13845	1	3	3	4	0.000607	0.287	30S ribosomal subunit protein S11	15803824	rpsK	Z4667	N
50	WBS1	WT-091102.RAW (F001335)	O157H7_EDL933_20121026.fasta.fasta	45772.1	1	11	13	24	0.00364	0.394	isocitrate dehydrogenase, specific for NADP+	15801333	icdA	Z1865	N
51	WBS1	WT-091102.RAW (F001335)	O157H7_EDL933_20121026.fasta.fasta	38110.1	1	9	9	22	0.00334	0.249	orf, hypothetical protein	161367576	-	Z3260	N
52	WBS1	WT-091102.RAW (F001335)	O157H7_EDL933_20121026.fasta.fasta	16156.9	1	5	5	8	0.00121	0.526	hypothetical protein Z0516	15800144	-	Z0516	N
53	WBS1	WT-091102.RAW (F001335)	O157H7_EDL933_20121026.fasta.fasta	8325.3	1	8	14	52	0.00789	0.681	orf, hypothetical protein	15804638	yjbJ	Z5644	N
54	WBS1	WT-091102.RAW (F001335)	O157H7_EDL933_20121026.fasta.fasta	18597.7	1	13	15	31	0.00471	0.789	putative structural proteins	15801920	yciF	Z2554	N
55	WBS1	WT-091102.RAW (F001335)	O157H7_EDL933_20121026.fasta.fasta	35594.9	1	2	2	2	0.000304	0.0883	outer membrane protein 3b (a), protease VII	15801391	-	Z1931	N
56	WBS1	WT-091102.RAW (F001335)	O157H7_EDL933_20121026.fasta.fasta	18603	1	4	4	5	0.000759	0.398	outer membrane protein X	15800566	ompX	Z1036	N
57	WBS1	WT-091102.RAW (F001335)	O157H7_EDL933_20121026.fasta.fasta	45639.8	1	3	3	4	0.000607	0.0896	periplasmic glucose-1-phosphatase	15800923	agp	Z1421	Y
58	WBS1	WT-091102.RAW (F001335)	O157H7_EDL933_20121026.fasta.fasta	35220.9	1	4	4	4	0.000607	0.186	transaldolase B	15799688	talB	Z0008	Y
59	WBS1	WT-091102.RAW (F001335)	O157H7_EDL933_20121026.fasta.fasta	36413.1	1	5	6	8	0.00121	0.248	putative isomerase	15800476	ybhE	Z0938	N
60	WBS1	WT-091102.RAW (F001335)	O157H7_EDL933_20121026.fasta.fasta	11581	0.998	2	2	5	0.000759	0.248	30S ribosomal subunit protein S14	15803834	rpsN	Z4677	N
61	WBS1	WT-091102.RAW (F001335)	O157H7_EDL933_20121026.fasta.fasta	9930.8	1	6	8	22	0.00334	0.637	orf, hypothetical protein	15800058	yahO	Z0425	N
62	WBS1	WT-091102.RAW (F001335)	O157H7_EDL933_20121026.fasta.fasta	57311.7	1	3	4	7	0.00106	0.0949	GroEL, chaperone Hsp60, peptide-dependent ATPase, heat shock protein	15804735	mopA	Z5748	N
63	WBS1	WT-091102.RAW (F001335)	O157H7_EDL933_20121026.fasta.fasta	38669	1	5	5	8	0.00121	0.227	putative receptor	15801691	-	Z2267	N
64	WBS1	WT-091102.RAW (F001335)	O157H7_EDL933_20121026.fasta.fasta	20479.4	1	6	6	12	0.00182	0.503	putative phage inhibition, colicin resistance and tellurite resistance protein	12514501	terE	Z1176	N
65	WBS1	WT-091102.RAW (F001335)	O157H7_EDL933_20121026.fasta.fasta	48736.3	0.999	2	2	2	0.000304	0.0556	glutathione oxidoreductase	15804035	gor	Z4900	Y
66	WBS1	WT-091102.RAW (F001335)	O157H7_EDL933_20121026.fasta.fasta	13488.5	1	3	4	12	0.00182	0.35	orf, hypothetical protein	15802561	-	Z3249	N
67	WBS1	WT-091102.RAW (F001335)	O157H7_EDL933_20121026.fasta.fasta	51479.3	1	12	12	21	0.00319	0.429	gluconate-6-phosphate dehydrogenase, decarboxylating	15802508	gnd	Z3191	N
68	WBS1	WT-091102.RAW (F001335)	O157H7_EDL933_20121026.fasta.fasta	35743.3	1	7	7	13	0.00197	0.346	galactose-binding transport protein; receptor for galactose taxis	15802706	mglB	Z3405	N
69	WBS1	WT-091102.RAW (F001335)	O157H7_EDL933_20121026.fasta.fasta	15168	1	5	5	19	0.00288	0.667	orf, hypothetical protein	15804834	yjgF	Z5854	N
70	WBS1	WT-091102.RAW (F001335)	O157H7_EDL933_20121026.fasta.fasta	18969.6	0.998	2	2	2	0.000304	0.122	beta-hydroxydecanoyl thioester dehydrase, trans-2-decenoyl-ACP isomerase	15800813	fabA	Z1304	Y
71	WBS1	WT-091102.RAW (F001335)	O157H7_EDL933_20121026.fasta.fasta	19704	1	5	5	9	0.00137	0.25	inorganic pyrophosphatase	15804817	ppa	Z5837	N
72	WBS1	WT-091102.RAW (F001335)	O157H7_EDL933_20121026.fasta.fasta	28779.1	1	3	3	6	0.000911	0.175	putative copper-zinc superoxide dismutase encoded within prophage CP-933R	15801762	-	Z2347	N
73	WBS1	WT-091102.RAW (F001335)	O157H7_EDL933_20121026.fasta.fasta	33350.2	0.998	2	2	2	0.000304	0.103	putative periplasmic binding transport protein	15800369	ybeJ	Z0805	Y
74	WBS1	WT-091102.RAW (F001335)	O157H7_EDL933_20121026.fasta.fasta	98884.2	1	4	4	10	0.00152	0.0644	aminopeptidase N	15800793	pepN	Z1280	N
75	WBS1	WT-091102.RAW (F001335)	O157H7_EDL933_20121026.fasta.fasta	9535.2	1	3	3	3	0.000455	0.478	DNA-binding protein HU-alpha (HU-2)	15804591	hupA	Z5576	N
76	WBS1	WT-091102.RAW (F001335)	O157H7_EDL933_20121026.fasta.fasta	22628.3	1	5	5	9	0.00137	0.412	periplasmic protein effects translocation of lipoproteins from inner membrane to outer	15800754	lolA	Z1237	Y
77	WBS1	WT-091102.RAW (F001335)	O157H7_EDL933_20121026.fasta.fasta	39147.3	1	12	17	47	0.00714	0.411	fructose-bisphosphate aldolase, class II	161367532	fba	Z4263	N
78	WBS1	WT-091102.RAW (F001335)	O157H7_EDL933_20121026.fasta.fasta	26971.8	1	8	10	30	0.00455	0.525	triosephosphate isomerase	15804508	tpiA	Z5464	N
79	WBS1	WT-091102.RAW (F001335)	O157H7_EDL933_20121026.fasta.fasta	31165.6	1	4	4	8	0.00121	0.177	hypothetical protein Z3059	15802400	yedU	Z3059	Y
80	WBS1	WT-091102.RAW (F001335)	O157H7_EDL933_20121026.fasta.fasta	43646.3	1	5	5	8	0.00121	0.207	aspartate aminotransferase	15800789	aspC	Z1275	N
81	WBS1	WT-091102.RAW (F001335)	O157H7_EDL933_20121026.fasta.fasta	38170.2	1	3	3	4	0.000607	0.147	galactose-1-epimerase (mutarotase)	15800465	galM	Z0926	Y
82	WBS1	WT-091102.RAW (F001335)	O157H7_EDL933_20121026.fasta.fasta	60731.9	0.998	2	2	2	0.000304	0.04	UDP-sugar hydrolase (5'-nucleotidase)	15800209	ushA	Z0599	Y
83	WBS1	WT-091102.RAW (F001335)	O157H7_EDL933_20121026.fasta.fasta	9874.4	1	2	2	3	0.000455	0.337	shiga-like toxin II B subunit encoded by bacteriophage BP-933W	15800961	stx2B	Z1465	Y
84	WBS1	WT-091102.RAW (F001335)	O157H7_EDL933_20121026.fasta.fasta	44371.1	1	12	17	36	0.00547	0.428	phosphopentomutase	15804955	deoB	Z5985	N
85	WBS1	WT-091102.RAW (F001335)	O157H7_EDL933_20121026.fasta.fasta	47966.5	0.998	2	2	2	0.000304	0.0585	citrate synthase	15800424	gltA	Z0873	Y
86	WBS1	WT-091102.RAW (F001335)	O157H7_EDL933_20121026.fasta.fasta	18339.1	1	6	7	17	0.00258	0.563	putative iron storage homoprotein, bacterioferritin	15803850	-	Z4695	N
87	WBS1	WT-091102.RAW (F001335)	O157H7_EDL933_20121026.fasta.fasta	61023.7	1	6	6	8	0.00121	0.236	oligopeptide transport; periplasmic binding protein	15801469	oppA	Z2019	Y
88	WBS1	WT-091102.RAW (F001335)	O157H7_EDL933_20121026.fasta.fasta	27191.3	1	4	4	6	0.000911	0.258	periplasmic glutamine-binding protein; permease	15800563	glnH	Z1033	Y
89	WBS1	WT-091102.RAW (F001335)	O157H7_EDL933_20121026.fasta.fasta	23142.8	1	6	8	18	0.00273	0.486	orf, hypothetical protein	15800760	ycaC	Z1243	N
90	WBS1	WT-091102.RAW (F001335)	O157H7_EDL933_20121026.fasta.fasta	20528.8	1	4	5	10	0.00152	0.292	putative phage inhibition, colicin resistance and tellurite resistance protein	12514500	terD	Z1175	N
91	WBS1	WT-091102.RAW (F001335)	O157H7_EDL933_20121026.fasta.fasta	17604.5	1	2	2	3	0.000455	0.218	30S ribosomal subunit protein S7, initiates assembly	15803854	rpsG	Z4699	N
92	WBS1	WT-091102.RAW (F001335)	O157H7_EDL933_20121026.fasta.fasta	43046.6	1	2	2	2	0.000304	0.0847	3-oxoacyl-[acyl-carrier-protein] synthase II	15801212	fabF	Z1734	N
93	WBS1	WT-091102.RAW (F001335)	O157H7_EDL933_20121026.fasta.fasta	32411.4	1	3	4	4	0.000607	0.21	malonyl-CoA-[acyl-carrier-protein] transacylase	15801209	fabD	Z1731	N
94	WBS1	WT-091102.RAW (F001335)	O157H7_EDL933_20121026.fasta.fasta	43289.3	1	6	9	16	0.00243	0.252	acetate kinase	15802843	ackA	Z3558	N
95	WBS1	WT-091102.RAW (F001335)	O157H7_EDL933_20121026.fasta.fasta	21266.2	1	8	10	24	0.00364	0.622	superoxide dismutase, iron	15802070	sodB	Z2678	N
96	WBS1	WT-091102.RAW (F001335)	O157H7_EDL933_20121026.fasta.fasta	18796.9	0.998	2	2	2	0.000304	0.138	putative alpha helical protein	15800357	ybeL	Z0790	Y
97	WBS1	WT-091102.RAW (F001335)	O157H7_EDL933_20121026.fasta.fasta	8639.4	1	3	3	7	0.00106	0.41	acyl carrier protein	15801211	acpP	Z1733	N
98	WBS1	WT-091102.RAW (F001335)	O157H7_EDL933_20121026.fasta.fasta	33590.2	0.999	2	2	3	0.000455	0.102	nucleoside channel; receptor of phage T6 and colicin K	15800140	tsx	Z0512	N
99	WBS1	WT-091102.RAW (F001335)	O157H7_EDL933_20121026.fasta.fasta	14390.3	1	3	3	4	0.000607	0.416	acidic protein suppresses mutants lacking function of protein export	15801168	msyB	Z1686	N
100	WBS1	WT-091102.RAW (F001335)	O157H7_EDL933_20121026.fasta.fasta	56110.3	1	4	4	7	0.00106	0.0895	putative 2,3-bisphosphoglycerate-independent phosphoglycerate mutase	15804156	yibO	Z5039	N
101	WBS1	WT-091102.RAW (F001335)	O157H7_EDL933_20121026.fasta.fasta	73044	1	4	4	6	0.000911	0.13	transketolase 2 isozyme	15802987	tktB	Z3721	Y
102	WBS1	WT-091102.RAW (F001335)	O157H7_EDL933_20121026.fasta.fasta	26934.1	1	2	2	2	0.000304	0.152	arginine 3rd transport system periplasmic binding protein	15800618	artI	Z1093	Y
103	WBS1	WT-091102.RAW (F001335)	O157H7_EDL933_20121026.fasta.fasta	28484.6	1	5	5	9	0.00137	0.296	histidine-binding periplasmic protein of high-affinity histidine transport system	15802856	hisJ	Z3571	N
104	WBS1	WT-091102.RAW (F001335)	O157H7_EDL933_20121026.fasta.fasta	57358.5	1	4	4	6	0.000911	0.115	phosphoribosylaminoimidazolecarboxamide formyltransferase = AICAR formyltransferase; IMP cyclohydrolase	15804597	purH	Z5583	Y
105	WBS1	WT-091102.RAW (F001335)	O157H7_EDL933_20121026.fasta.fasta	12409.3	1	6	6	16	0.00243	0.605	unknown protein encoded by bacteriophage BP-933W	15800990	-	Z1498	N
106	WBS1	WT-091102.RAW (F001335)	O157H7_EDL933_20121026.fasta.fasta	20324.5	1	7	9	17	0.00258	0.489	orf, hypothetical protein	15803695	yhbO	Z4512	N
107	WBS1	WT-091102.RAW (F001335)	O157H7_EDL933_20121026.fasta.fasta	39855.1	1	4	4	5	0.000759	0.18	3-phosphoserine aminotransferase	15800768	serC	Z1253	N
108	WBS1	WT-091102.RAW (F001335)	O157H7_EDL933_20121026.fasta.fasta	35659.5	1	3	3	3	0.000455	0.139	transaldolase A	15802986	talA	Z3720	Y
109	WBS1	WT-091102.RAW (F001335)	O157H7_EDL933_20121026.fasta.fasta	9190.6	0.999	2	3	4	0.000607	0.329	30S ribosomal subunit protein S16	15803131	rpsP	Z3903	N
110	WBS1	WT-091102.RAW (F001335)	O157H7_EDL933_20121026.fasta.fasta	23079.8	1	2	2	3	0.000455	0.112	superoxide dismutase, manganese	15804498	sodA	Z5453	N
111	WBS1	WT-091102.RAW (F001335)	O157H7_EDL933_20121026.fasta.fasta	31130.2	1	4	4	4	0.000607	0.292	putative enzyme	161367527	yqhE	Z4365	Y
112	WBS1	WT-091102.RAW (F001335)	O157H7_EDL933_20121026.fasta.fasta	35763.4	1	5	6	14	0.00213	0.204	glyceraldehyde-3-phosphate dehydrogenase	15801727	gapC	Z2304	N
113	WBS1	WT-091102.RAW (F001335)	O157H7_EDL933_20121026.fasta.fasta	29777.8	1	5	5	9	0.00137	0.225	succinyl-CoA synthetase, alpha subunit	15800433	sucD	Z0883	Y
114	WBS1	WT-091102.RAW (F001335)	O157H7_EDL933_20121026.fasta.fasta	17681	1	5	5	14	0.00213	0.486	superoxide dismutase precursor (Cu-Zn)	15802060	sodC	Z2661	N
115	WBS1	WT-091102.RAW (F001335)	O157H7_EDL933_20121026.fasta.fasta	37629.5	1	2	2	3	0.000455	0.0976	thiosulfate binding protein	15802956	cysP	Z3690	Y
116	WBS1	WT-091102.RAW (F001335)	O157H7_EDL933_20121026.fasta.fasta	11857.6	1	4	4	7	0.00106	0.482	orf, hypothetical protein	15804054	hdeA	Z4922	N
117	WBS1	WT-091102.RAW (F001335)	O157H7_EDL933_20121026.fasta.fasta	43117.7	1	2	2	2	0.000304	0.0653	2-amino-3-ketobutyrate CoA ligase (glycine acetyltransferase)	15804161	kbl	Z5044	Y
118	WBS1	WT-091102.RAW (F001335)	O157H7_EDL933_20121026.fasta.fasta	34490.9	1	16	19	43	0.00653	0.7	cysteine synthase A, O-acetylserine sulfhydrolase A	15802947	cysK	Z3680	N
119	WBS1	WT-091102.RAW (F001335)	O157H7_EDL933_20121026.fasta.fasta	26037.5	0.992	1	1	3	0.000455	0.0343	30S ribosomal subunit protein S3	15803841	rpsC	Z4685	N
120	WBS1	WT-091102.RAW (F001335)	O157H7_EDL933_20121026.fasta.fasta	32169.1	0.998	2	2	4	0.000607	0.118	unknown protein encoded by prophage CP-933X	15801381	-	Z1921	Y
121	WBS1	WT-091102.RAW (F001335)	O157H7_EDL933_20121026.fasta.fasta	12226.6	0.998	2	2	2	0.000304	0.309	50S ribosomal subunit protein L22	15803842	rplV	Z4686	N
122	WBS1	WT-091102.RAW (F001335)	O157H7_EDL933_20121026.fasta.fasta	52918.6	1	4	4	8	0.00121	0.153	aminoacyl-histidine dipeptidase (peptidase D)	15799942	pepD	Z0298	N
123	WBS1	WT-091102.RAW (F001335)	O157H7_EDL933_20121026.fasta.fasta	27963.1	0.998	2	2	2	0.000304	0.108	lysine-, arginine-, ornithine-binding periplasmic protein	15802857	argT	Z3572	Y
124	WBS1	WT-091102.RAW (F001335)	O157H7_EDL933_20121026.fasta.fasta	13811.2	0.999	1	1	1	0.000152	0.062	in glycine cleavage complex, carrier of aminomethyl moiety via covalently bound lipoyl cofactor	15803439	gcvH	Z4241	N
125	WBS1	WT-091102.RAW (F001335)	O157H7_EDL933_20121026.fasta.fasta	50688.9	1	8	10	21	0.00319	0.272	lipoamide dehydrogenase (NADH); component of 2-oxodehydrogenase and pyruvate complexes; L-protein of glycine cleavage complex	15799800	lpdA	Z0126	N
126	WBS1	WT-091102.RAW (F001335)	O157H7_EDL933_20121026.fasta.fasta	34899.1	1	2	2	3	0.000455	0.094	unknown protein encoded by prophage CP-933K	15800491	-	Z0955	N
127	WBS1	WT-091102.RAW (F001335)	O157H7_EDL933_20121026.fasta.fasta	20431.3	1	2	3	4	0.000607	0.226	peptidyl-prolyl cis-trans isomerase A (rotamase A)	15803877	ppiA	Z4724	Y
128	WBS1	WT-091102.RAW (F001335)	O157H7_EDL933_20121026.fasta.fasta	48770.5	0.138	0	0	0	0	0	transport of long-chain fatty acids; sensitivity to phage T2	15802890	fadL	Z3608	N
129	WBS1	WT-091102.RAW (F001335)	O157H7_EDL933_20121026.fasta.fasta	11125	0.999	2	2	5	0.000759	0.27	cytochrome b (562)	15804826	cybC	Z5846	N
130	WBS1	WT-091102.RAW (F001335)	O157H7_EDL933_20121026.fasta.fasta	8323.7	1	3	3	6	0.000911	0.487	murein lipoprotein	15802089	lpp	Z2705	N
131	WBS1	T6-091102.RAW (F001335)	O157H7_EDL933_20121026.fasta.fasta	45604.5	1	17	21	50	0.0113	0.574	enolase	15803300	eno	Z4094
132	WBS1	T6-091102.RAW (F001335)	O157H7_EDL933_20121026.fasta.fasta	43046.6	1	3	3	3	0.000681	0.107	3-oxoacyl-[acyl-carrier-protein] synthase II	15801212	fabF	Z1734
133	WBS1	T6-091102.RAW (F001335)	O157H7_EDL933_20121026.fasta.fasta	51479.3	1	6	6	8	0.00181	0.239	gluconate-6-phosphate dehydrogenase, decarboxylating	15802508	gnd	Z3191
134	WBS1	T6-091102.RAW (F001335)	O157H7_EDL933_20121026.fasta.fasta	56110.3	1	2	2	3	0.000681	0.0506	putative 2,3-bisphosphoglycerate-independent phosphoglycerate mutase	15804156	yibO	Z5039
135	WBS1	T6-091102.RAW (F001335)	O157H7_EDL933_20121026.fasta.fasta	9930.8	1	6	9	22	0.00499	0.637	orf, hypothetical protein	15800058	yahO	Z0425
136	WBS1	T6-091102.RAW (F001335)	O157H7_EDL933_20121026.fasta.fasta	44371.1	1	10	12	23	0.00522	0.253	phosphopentomutase	15804955	deoB	Z5985
137	WBS1	T6-091102.RAW (F001335)	O157H7_EDL933_20121026.fasta.fasta	39147.3	1	9	10	17	0.00386	0.292	fructose-bisphosphate aldolase, class II	161367532	fba	Z4263
138	WBS1	T6-091102.RAW (F001335)	O157H7_EDL933_20121026.fasta.fasta	43646.3	0.998	2	2	2	0.000454	0.0859	aspartate aminotransferase	15800789	aspC	Z1275
139	WBS1	T6-091102.RAW (F001335)	O157H7_EDL933_20121026.fasta.fasta	23142.8	1	2	2	6	0.00136	0.159	orf, hypothetical protein	15800760	ycaC	Z1243
140	WBS1	T6-091102.RAW (F001335)	O157H7_EDL933_20121026.fasta.fasta	98884.2	0.998	2	2	6	0.00136	0.0276	aminopeptidase N	15800793	pepN	Z1280
141	WBS1	T6-091102.RAW (F001335)	O157H7_EDL933_20121026.fasta.fasta	38110.1	1	3	3	5	0.00113	0.115	orf, hypothetical protein	161367576	-	Z3260
142	WBS1	T6-091102.RAW (F001335)	O157H7_EDL933_20121026.fasta.fasta	19737.7	0.993	1	1	3	0.000681	0.108	flavodoxin 1	15800387	fldA	Z0832
143	WBS1	T6-091102.RAW (F001335)	O157H7_EDL933_20121026.fasta.fasta	34490.9	1	12	14	21	0.00476	0.508	cysteine synthase A, O-acetylserine sulfhydrolase A	15802947	cysK	Z3680
144	WBS1	T6-091102.RAW (F001335)	O157H7_EDL933_20121026.fasta.fasta	26037.5	1	2	2	4	0.000907	0.12	30S ribosomal subunit protein S3	15803841	rpsC	Z4685
145	WBS1	T6-091102.RAW (F001335)	O157H7_EDL933_20121026.fasta.fasta	18597.7	1	8	9	20	0.00454	0.789	putative structural proteins	15801920	yciF	Z2554
146	WBS1	T6-091102.RAW (F001335)	O157H7_EDL933_20121026.fasta.fasta	20324.5	1	3	3	5	0.00113	0.306	orf, hypothetical protein	15803695	yhbO	Z4512
147	WBS1	T6-091102.RAW (F001335)	O157H7_EDL933_20121026.fasta.fasta	34899.1	1	2	2	3	0.000681	0.0784	unknown protein encoded by prophage CP-933K	15800491	-	Z0955
148	WBS1	T6-091102.RAW (F001335)	O157H7_EDL933_20121026.fasta.fasta	45955.1	1	4	4	6	0.00136	0.177	periplasmic protein involved in the tonb-independent uptake of group A colicins	15800456	tolB	Z0908
149	WBS1	T6-091102.RAW (F001335)	O157H7_EDL933_20121026.fasta.fasta	13488.5	1	3	4	10	0.00227	0.35	orf, hypothetical protein	15802561	-	Z3249
150	WBS1	T6-091102.RAW (F001335)	O157H7_EDL933_20121026.fasta.fasta	18665.1	0.75	1	1	1	0.000227	0.0529	molybdopterin biosynthesis, protein B	15800533	moaB	Z1001
151	WBS1	T6-091102.RAW (F001335)	O157H7_EDL933_20121026.fasta.fasta	13845	1	2	2	4	0.000907	0.225	30S ribosomal subunit protein S11	15803824	rpsK	Z4667
152	WBS1	T6-091102.RAW (F001335)	O157H7_EDL933_20121026.fasta.fasta	46257.9	1	2	2	3	0.000681	0.0943	putative peptidase	161367548	pepB	Z3790
153	WBS1	T6-091102.RAW (F001335)	O157H7_EDL933_20121026.fasta.fasta	22086.6	1	2	2	3	0.000681	0.169	50S ribosomal subunit protein L4, regulates expression of S10 operon	15803846	rplD	Z4690
154	WBS1	T6-091102.RAW (F001335)	O157H7_EDL933_20121026.fasta.fasta	17070.9	0.75	1	1	1	0.000227	0.133	orf, hypothetical protein	15800524	ybhB	Z0992
155	WBS1	T6-091102.RAW (F001335)	O157H7_EDL933_20121026.fasta.fasta	35532.6	1	15	21	59	0.0134	0.511	glyceraldehyde-3-phosphate dehydrogenase A	15802193	gapA	Z2818
156	WBS1	T6-091102.RAW (F001335)	O157H7_EDL933_20121026.fasta.fasta	39855.1	0.998	2	2	2	0.000454	0.0939	3-phosphoserine aminotransferase	15800768	serC	Z1253
157	WBS1	T6-091102.RAW (F001335)	O157H7_EDL933_20121026.fasta.fasta	59629.2	1	5	6	11	0.0025	0.144	phosphoenolpyruvate carboxykinase	15803907	pckA	Z4758
158	WBS1	T6-091102.RAW (F001335)	O157H7_EDL933_20121026.fasta.fasta	14365.2	0.75	1	1	1	0.000227	0.063	50S ribosomal subunit protein L17	15803821	rplQ	Z4664
159	WBS1	T6-091102.RAW (F001335)	O157H7_EDL933_20121026.fasta.fasta	38792.8	1	3	3	5	0.00113	0.135	spermidine/putrescine periplasmic transport protein	15801238	potD	Z1762
160	WBS1	T6-091102.RAW (F001335)	O157H7_EDL933_20121026.fasta.fasta	27803.9	1	5	5	6	0.00136	0.246	orf, hypothetical protein	15802196	yeaF	Z2822
161	WBS1	T6-091102.RAW (F001335)	O157H7_EDL933_20121026.fasta.fasta	48770.5	1	3	3	3	0.000681	0.105	transport of long-chain fatty acids; sensitivity to phage T2	15802890	fadL	Z3608
162	WBS1	T6-091102.RAW (F001335)	O157H7_EDL933_20121026.fasta.fasta	35368.8	0.628	0	0	0	0	0	alcohol dehydrogenase	161367608	adhP	Z2232
163	WBS1	T6-091102.RAW (F001335)	O157H7_EDL933_20121026.fasta.fasta	14856.6	0.946	0	0	0	0	0	30S ribosomal subunit protein S9	15803764	rpsI	Z4588
164	WBS1	T6-091102.RAW (F001335)	O157H7_EDL933_20121026.fasta.fasta	25950.5	0.992	1	1	2	0.000454	0.0502	purine-nucleoside phosphorylase	15804956	deoD	Z5986
165	WBS1	T6-091102.RAW (F001335)	O157H7_EDL933_20121026.fasta.fasta	44909.9	0.424	0	0	0	0	0	putative peptidase T	15801302	pepT	Z1832
166	WBS1	T6-091102.RAW (F001335)	O157H7_EDL933_20121026.fasta.fasta	52918.6	0.998	2	2	4	0.000907	0.0825	aminoacyl-histidine dipeptidase (peptidase D)	15799942	pepD	Z0298
167	WBS1	T6-091102.RAW (F001335)	O157H7_EDL933_20121026.fasta.fasta	23079.8	0.998	2	2	2	0.000454	0.189	superoxide dismutase, manganese	15804498	sodA	Z5453
168	WBS1	T6-091102.RAW (F001335)	O157H7_EDL933_20121026.fasta.fasta	11581	1	3	3	4	0.000907	0.356	30S ribosomal subunit protein S14	15803834	rpsN	Z4677
169	WBS1	T6-091102.RAW (F001335)	O157H7_EDL933_20121026.fasta.fasta	34843	0.729	0	0	0	0	0	6-phosphofructokinase I	15804505	pfkA	Z5460
170	WBS1	T6-091102.RAW (F001335)	O157H7_EDL933_20121026.fasta.fasta	17681	1	4	5	13	0.00295	0.249	superoxide dismutase precursor (Cu-Zn)	15802060	sodC	Z2661
171	WBS1	T6-091102.RAW (F001335)	O157H7_EDL933_20121026.fasta.fasta	20479.4	1	5	5	10	0.00227	0.44	putative phage inhibition, colicin resistance and tellurite resistance protein	12514501	terE	Z1176
172	WBS1	T6-091102.RAW (F001335)	O157H7_EDL933_20121026.fasta.fasta	20528.8	0.999	2	2	4	0.000907	0.167	putative phage inhibition, colicin resistance and tellurite resistance protein	12514500	terD	Z1175
173	WBS1	T6-091102.RAW (F001335)	O157H7_EDL933_20121026.fasta.fasta	9684.9	0.995	1	1	2	0.000454	0.126	30S ribosomal subunit protein S20	15799705	rpsT	Z0027
174	WBS1	T6-091102.RAW (F001335)	O157H7_EDL933_20121026.fasta.fasta	13811.2	1	3	4	7	0.00159	0.326	in glycine cleavage complex, carrier of aminomethyl moiety via covalently bound lipoyl cofactor	15803439	gcvH	Z4241
175	WBS1	T6-091102.RAW (F001335)	O157H7_EDL933_20121026.fasta.fasta	35594.9	1	7	7	10	0.00227	0.284	outer membrane protein 3b (a), protease VII	15801391	-	Z1931
176	WBS1	T6-091102.RAW (F001335)	O157H7_EDL933_20121026.fasta.fasta	59952.9	1	21	23	37	0.00839	0.497	flagellar biosynthesis; flagellin, filament structural protein	15802358	fliC	Z3013
177	WBS1	T6-091102.RAW (F001335)	O157H7_EDL933_20121026.fasta.fasta	14390.3	1	2	2	2	0.000454	0.184	acidic protein suppresses mutants lacking function of protein export	15801168	msyB	Z1686
178	WBS1	T6-091102.RAW (F001335)	O157H7_EDL933_20121026.fasta.fasta	35743.3	1	6	6	11	0.0025	0.289	galactose-binding transport protein; receptor for galactose taxis	15802706	mglB	Z3405
179	WBS1	T6-091102.RAW (F001335)	O157H7_EDL933_20121026.fasta.fasta	77197.5	0.988	1	1	1	0.000227	0.0294	oligopeptidase A	15804033	prlC	Z4898
180	WBS1	T6-091102.RAW (F001335)	O157H7_EDL933_20121026.fasta.fasta	40857.6	1	2	2	3	0.000681	0.115	glycerophosphodiester phosphodiesterase, periplasmic	15802788	glpQ	Z3497
181	WBS1	T6-091102.RAW (F001335)	O157H7_EDL933_20121026.fasta.fasta	45772.1	1	4	4	10	0.00227	0.173	isocitrate dehydrogenase, specific for NADP+	15801333	icdA	Z1865
182	WBS1	T6-091102.RAW (F001335)	O157H7_EDL933_20121026.fasta.fasta	32411.4	0.998	2	3	3	0.000681	0.12	malonyl-CoA-[acyl-carrier-protein] transacylase	15801209	fabD	Z1731
183	WBS1	T6-091102.RAW (F001335)	O157H7_EDL933_20121026.fasta.fasta	28557.3	0.994	1	1	2	0.000454	0.048	phosphoglyceromutase 1	15800464	gpmA	Z0925
184	WBS1	T6-091102.RAW (F001335)	O157H7_EDL933_20121026.fasta.fasta	29054	1	2	2	3	0.000681	0.102	putative periplasmic binding transport protein	15802355	fliY	Z3010
185	WBS1	T6-091102.RAW (F001335)	O157H7_EDL933_20121026.fasta.fasta	15168	1	6	6	15	0.0034	0.667	orf, hypothetical protein	15804834	yjgF	Z5854
186	WBS1	T6-091102.RAW (F001335)	O157H7_EDL933_20121026.fasta.fasta	26971.8	1	7	9	21	0.00476	0.396	triosephosphate isomerase	15804508	tpiA	Z5464
187	WBS1	T6-091102.RAW (F001335)	O157H7_EDL933_20121026.fasta.fasta	41392.7	0.75	1	1	2	0.000454	0.0412	succinyl-CoA synthetase, beta subunit	15800432	sucC	Z0882
188	WBS1	T6-091102.RAW (F001335)	O157H7_EDL933_20121026.fasta.fasta	52239.3	0.75	1	1	1	0.000227	0.0376	aldehyde dehydrogenase, NAD-linked	15801728	aldA	Z2306
189	WBS1	T6-091102.RAW (F001335)	O157H7_EDL933_20121026.fasta.fasta	28484.6	1	4	4	5	0.00113	0.258	histidine-binding periplasmic protein of high-affinity histidine transport system	15802856	hisJ	Z3571
190	WBS1	T6-091102.RAW (F001335)	O157H7_EDL933_20121026.fasta.fasta	57311.7	1	5	6	9	0.00204	0.144	GroEL, chaperone Hsp60, peptide-dependent ATPase, heat shock protein	15804735	mopA	Z5748
191	WBS1	T6-091102.RAW (F001335)	O157H7_EDL933_20121026.fasta.fasta	36413.1	1	3	3	5	0.00113	0.19	putative isomerase	15800476	ybhE	Z0938
192	WBS1	T6-091102.RAW (F001335)	O157H7_EDL933_20121026.fasta.fasta	9535.2	1	3	3	8	0.00181	0.633	DNA-binding protein HU-alpha (HU-2)	15804591	hupA	Z5576
193	WBS1	T6-091102.RAW (F001335)	O157H7_EDL933_20121026.fasta.fasta	21266.2	1	2	2	2	0.000454	0.166	superoxide dismutase, iron	15802070	sodB	Z2678
194	WBS1	T6-091102.RAW (F001335)	O157H7_EDL933_20121026.fasta.fasta	50688.9	1	6	7	15	0.0034	0.209	lipoamide dehydrogenase (NADH); component of 2-oxodehydrogenase and pyruvate complexes; L-protein of glycine cleavage complex	15799800	lpdA	Z0126
195	WBS1	T6-091102.RAW (F001335)	O157H7_EDL933_20121026.fasta.fasta	28779.1	1	4	4	8	0.00181	0.204	putative copper-zinc superoxide dismutase encoded within prophage CP-933R	15801762	-	Z2347
196	WBS1	T6-091102.RAW (F001335)	O157H7_EDL933_20121026.fasta.fasta	43389.9	0.271	0	0	0	0	0	periplasmic maltose-binding protein; substrate recognition for transport and chemotaxis	15804627	malE	Z5632
197	WBS1	T6-091102.RAW (F001335)	O157H7_EDL933_20121026.fasta.fasta	19704	1	7	8	13	0.00295	0.358	inorganic pyrophosphatase	15804817	ppa	Z5837
198	WBS1	T6-091102.RAW (F001335)	O157H7_EDL933_20121026.fasta.fasta	12226.6	0.998	2	2	2	0.000454	0.1	50S ribosomal subunit protein L22	15803842	rplV	Z4686
199	WBS1	T6-091102.RAW (F001335)	O157H7_EDL933_20121026.fasta.fasta	18339.1	1	4	4	10	0.00227	0.367	putative iron storage homoprotein, bacterioferritin	15803850	-	Z4695
200	WBS1	T6-091102.RAW (F001335)	O157H7_EDL933_20121026.fasta.fasta	43289.3	1	2	2	3	0.000681	0.0875	acetate kinase	15802843	ackA	Z3558
201	WBS1	T6-091102.RAW (F001335)	O157H7_EDL933_20121026.fasta.fasta	27149.7	0.75	1	1	1	0.000227	0.0395	uridine phosphorylase	15804423	udp	Z5353
202	WBS1	T6-091102.RAW (F001335)	O157H7_EDL933_20121026.fasta.fasta	12409.3	1	6	6	14	0.00318	0.605	unknown protein encoded by bacteriophage BP-933W	15800990	-	Z1498
203	WBS1	T6-091102.RAW (F001335)	O157H7_EDL933_20121026.fasta.fasta	11857.6	1	2	2	2	0.000454	0.336	orf, hypothetical protein	15804054	hdeA	Z4922
204	WBS1	T6-091102.RAW (F001335)	O157H7_EDL933_20121026.fasta.fasta	38669	1	3	3	3	0.000681	0.116	putative receptor	15801691	-	Z2267
205	WBS1	T6-091102.RAW (F001335)	O157H7_EDL933_20121026.fasta.fasta	42721.1	0.998	2	2	2	0.000454	0.103	3-oxoacyl-[acyl-carrier-protein] synthase I	15802870	fabB	Z3586
206	WBS1	T6-091102.RAW (F001335)	O157H7_EDL933_20121026.fasta.fasta	8323.7	0.999	2	2	2	0.000454	0.333	murein lipoprotein	15802089	lpp	Z2705
207	WBS1	T6-091102.RAW (F001335)	O157H7_EDL933_20121026.fasta.fasta	50729.9	0.75	1	1	1	0.000227	0.0362	pyruvate kinase I (formerly F), fructose stimulated	15802088	pykF	Z2704
208	WBS1	T6-091102.RAW (F001335)	O157H7_EDL933_20121026.fasta.fasta	41131.3	1	18	21	55	0.0125	0.576	phosphoglycerate kinase	15803460	pgk	Z4265
209	WBS1	T6-091102.RAW (F001335)	O157H7_EDL933_20121026.fasta.fasta	97660.9	0.75	1	1	1	0.000227	0.0213	aconitate hydrase 1	15801901	acnA	Z2532
210	WBS1	T6-091102.RAW (F001335)	O157H7_EDL933_20121026.fasta.fasta	63962.2	0.75	1	1	1	0.000227	0.0263	sulfite reductase, alpha subunit	15803281	cysI	Z4073
211	WBS1	T6-091102.RAW (F001335)	O157H7_EDL933_20121026.fasta.fasta	8325.3	1	7	10	27	0.00613	0.71	orf, hypothetical protein	15804638	yjbJ	Z5644
212	WBS1	T6-091102.RAW (F001335)	O157H7_EDL933_20121026.fasta.fasta	8639.4	1	4	4	6	0.00136	0.423	acyl carrier protein	15801211	acpP	Z1733
213	WBS1	T6-091102.RAW (F001335)	O157H7_EDL933_20121026.fasta.fasta	45344.7	1	2	2	4	0.000907	0.0743	serine hydroxymethyltransferase	15803076	glyA	Z3827
214	WBS1	T6-091102.RAW (F001335)	O157H7_EDL933_20121026.fasta.fasta	31488.5	1	2	2	2	0.000454	0.0952	putative oxidoreductase	15803547	yghA	Z4356
215	WBS1	T6-091102.RAW (F001335)	O157H7_EDL933_20121026.fasta.fasta	34331.5	1	3	3	4	0.000907	0.135	putative LACI-type transcriptional regulator	15804818	ytfQ	Z5838
216	WBS1	T6-091102.RAW (F001335)	O157H7_EDL933_20121026.fasta.fasta	53756.2	0.75	1	1	2	0.000454	0.034	glutamate tRNA synthetase, catalytic subunit	15802940	gltX	Z3665
217	WBS1	T6-091102.RAW (F001335)	O157H7_EDL933_20121026.fasta.fasta	35763.4	1	3	3	6	0.00136	0.123	glyceraldehyde-3-phosphate dehydrogenase	15801727	gapC	Z2304
218	WBS1	T6-091102.RAW (F001335)	O157H7_EDL933_20121026.fasta.fasta	10430.6	1	1	1	1	0.000227	0.12	30S ribosomal subunit protein S19	15803843	rpsS	Z4687
219	WBS1	T6-091102.RAW (F001335)	O157H7_EDL933_20121026.fasta.fasta	33590.2	1	5	5	8	0.00181	0.323	nucleoside channel; receptor of phage T6 and colicin K	15800140	tsx	Z0512
220	WBS1	T6-091102.RAW (F001335)	O157H7_EDL933_20121026.fasta.fasta	11125	1	3	3	9	0.00204	0.33	cytochrome b (562)	15804826	cybC	Z5846
221	WBS1	T6-091102.RAW (F001335)	O157H7_EDL933_20121026.fasta.fasta	9190.6	1	3	4	7	0.00159	0.585	30S ribosomal subunit protein S16	15803131	rpsP	Z3903
222	WBS1	T6-091102.RAW (F001335)	O157H7_EDL933_20121026.fasta.fasta	45644	0.181	0	0	0	0	0	4-aminobutyrate aminotransferase activity	15803179	gabT	Z3960
223	WBS1	T6-091102.RAW (F001335)	O157H7_EDL933_20121026.fasta.fasta	58299.4	0.997	1	1	1	0.000227	0.0641	phosphoglucomutase	15800391	pgm	Z0837
224	WBS1	T6-091102.RAW (F001335)	O157H7_EDL933_20121026.fasta.fasta	61531.4	0.75	1	1	5	0.00113	0.0291	glucosephosphate isomerase	15804618	pgi	Z5623
225	WBS1	T6-091102.RAW (F001335)	O157H7_EDL933_20121026.fasta.fasta	16156.9	1	4	4	8	0.00181	0.5	hypothetical protein Z0516	15800144	-	Z0516
226	WBS1	T6-091102.RAW (F001335)	O157H7_EDL933_20121026.fasta.fasta	37201	1	14	15	38	0.00862	0.529	outer membrane protein 3a (II*;G;d)	15800816	ompA	Z1307
227	WBS1	T6-091102.RAW (F001335)	O157H7_EDL933_20121026.fasta.fasta	7273.6	0.75	1	1	2	0.000454	0.222	50S ribosomal subunit protein L29	15803839	rpmC	Z4683
228	WBS1	T6-091102.RAW (F001335)	O157H7_EDL933_20121026.fasta.fasta	18603	1	7	8	12	0.00272	0.561	outer membrane protein X	15800566	ompX	Z1036
229	WBS1	T6-091102.RAW (F001335)	O157H7_EDL933_20121026.fasta.fasta	17604.5	1	3	3	4	0.000907	0.365	30S ribosomal subunit protein S7, initiates assembly	15803854	rpsG	Z4699
End of file

## Sheet: 2nd MS
Seq No	Experiment name	MS/MS sample name	Database sources	Protein molecular weight (Da)	Protein identification probability	Number of unique peptides	Number of unique spectra	Number of total spectra	Percentage of total spectra	Percentage sequence coverage	Protein name	Protein accession numbers	Gene	Synonym	Unique in WT (31 in total)
1	WBS2	WT_1.RAW (F001467)	O157H7_EDL933_20121026.fasta.fasta	103940	0.999	2	2	2	0.0008	0.0277	excision nuclease subunit A	15804650	uvrA	Z5657	Y
2	WBS2	WT_1.RAW (F001467)	O157H7_EDL933_20121026.fasta.fasta	90554.4	1	8	9	10	0.0038	0.117	orf, hypothetical protein	15799859	yaeT	Z0188	N
3	WBS2	WT_1.RAW (F001467)	O157H7_EDL933_20121026.fasta.fasta	155164	0.999	2	2	2	0.0008	0.0227	RNA polymerase, beta prime subunit	15804578	rpoC	Z5561	Y
4	WBS2	WT_1.RAW (F001467)	O157H7_EDL933_20121026.fasta.fasta	150634	0.998	2	2	3	0.0012	0.0179	RNA polymerase, beta subunit	15804577	rpoB	Z5560	N
5	WBS2	WT_1.RAW (F001467)	O157H7_EDL933_20121026.fasta.fasta	99671.2	1	5	5	5	0.0019	0.0609	pyruvate dehydrogenase (decarboxylase component)	15799798	aceE	Z0124	Y
6	WBS2	WT_1.RAW (F001467)	O157H7_EDL933_20121026.fasta.fasta	88918.7	0.687	1	1	1	0.0004	0.0148	aspartokinase II and homoserine dehydrogenase II	15804537	metL	Z5495	N
7	WBS2	WT_1.RAW (F001467)	O157H7_EDL933_20121026.fasta.fasta	80509.6	1	6	7	7	0.0027	0.0926	lysine decarboxylase 2, constitutive	15799868	ldcC	Z0198	N
8	WBS2	WT_1.RAW (F001467)	O157H7_EDL933_20121026.fasta.fasta	93486.9	1	4	4	5	0.0019	0.0601	aconitate hydrase B	15799802	acnB	Z0128	N
9	WBS2	WT_1.RAW (F001467)	O157H7_EDL933_20121026.fasta.fasta	99108	1	3	3	3	0.0012	0.0283	phosphoenolpyruvate carboxylase	15804552	ppc	Z5514	N
10	WBS2	WT_1.RAW (F001467)	O157H7_EDL933_20121026.fasta.fasta	79847.5	1	5	5	5	0.0019	0.0804	polynucleotide phosphorylase; cytidylate kinase activity	15803706	pnp	Z4525	Y
11	WBS2	WT_1.RAW (F001467)	O157H7_EDL933_20121026.fasta.fasta	81957.1	0.998	2	2	2	0.0008	0.0276	putative outer membrane receptor for iron transport	15800557	-	Z1026	N
12	WBS2	WT_1.RAW (F001467)	O157H7_EDL933_20121026.fasta.fasta	83488.6	1	9	9	11	0.0042	0.146	beta-D-glucoside glucohydrolase, periplasmic	15802682	bglX	Z3381	N
13	WBS2	WT_1.RAW (F001467)	O157H7_EDL933_20121026.fasta.fasta	84114.8	1	14	17	19	0.0073	0.215	catalase; hydroperoxidase HPII(III)	15802143	katE	Z2761	Y
14	WBS2	WT_1.RAW (F001467)	O157H7_EDL933_20121026.fasta.fasta	60277.6	1	17	24	36	0.0073	0.362	malate synthase A	15804600	aceB	Z5600	N
15	WBS2	WT_1.RAW (F001467)	O157H7_EDL933_20121026.fasta.fasta	60731.9	1	12	14	19	0.0039	0.273	UDP-sugar hydrolase (5'-nucleotidase)	15800209	ushA	Z0599	N
16	WBS2	WT_1.RAW (F001467)	O157H7_EDL933_20121026.fasta.fasta	61023.7	1	15	21	28	0.0057	0.403	oligopeptide transport; periplasmic binding protein	15801469	oppA	Z2019	N
17	WBS2	WT_1.RAW (F001467)	O157H7_EDL933_20121026.fasta.fasta	141442	1	7	7	7	0.0014	0.0811	phosphoribosylformyl-glycineamide synthetase = FGAM synthetase	15803082	purL	Z3835	Y
18	WBS2	WT_1.RAW (F001467)	O157H7_EDL933_20121026.fasta.fasta	53952.6	1	8	8	9	0.0018	0.203	orf, hypothetical protein	15800062	prpD	Z0429	N
19	WBS2	WT_1.RAW (F001467)	O157H7_EDL933_20121026.fasta.fasta	103150	1	2	2	2	0.0004	0.0334	DNA polymerase I	15804448	polA	Z5398	N
20	WBS2	WT_1.RAW (F001467)	O157H7_EDL933_20121026.fasta.fasta	73044	1	15	17	27	0.0055	0.271	transketolase 2 isozyme	15802987	tktB	Z3721	N
21	WBS2	WT_1.RAW (F001467)	O157H7_EDL933_20121026.fasta.fasta	52877.5	1	10	12	12	0.0024	0.249	NAD+-dependent betaine aldehyde dehydrogenase	15800034	betB	Z0399	N
22	WBS2	WT_1.RAW (F001467)	O157H7_EDL933_20121026.fasta.fasta	52985.1	0.997	2	2	2	0.0004	0.0467	putative aldehyde dehydrogenase	15802157	astD	Z2778	Y
23	WBS2	WT_1.RAW (F001467)	O157H7_EDL933_20121026.fasta.fasta	63511.2	1	11	11	11	0.0022	0.197	glutamine tRNA synthetase	15800382	glnS	Z0827	Y
24	WBS2	WT_1.RAW (F001467)	O157H7_EDL933_20121026.fasta.fasta	62769.7	1	8	8	9	0.0018	0.174	putative glycoprotein	15801718	mdoD	Z2294	N
25	WBS2	WT_1.RAW (F001467)	O157H7_EDL933_20121026.fasta.fasta	117857	0.5	1	1	1	0.0002	0.014	carbamoyl-phosphate synthase large subunit	15799715	carB	Z0038	N
26	WBS2	WT_1.RAW (F001467)	O157H7_EDL933_20121026.fasta.fasta	60194.9	1	5	5	6	0.0012	0.117	fumarase B= fumarate hydratase Class I; anaerobic isozyme	15804714	fumB	Z5724	Y
27	WBS2	WT_1.RAW (F001467)	O157H7_EDL933_20121026.fasta.fasta	77452.6	0.999	2	2	2	0.0004	0.0367	dipeptidyl carboxypeptidase II	15801595	dcp	Z2160	Y
28	WBS2	WT_1.RAW (F001467)	O157H7_EDL933_20121026.fasta.fasta	55371	1	13	14	17	0.0035	0.324	6-phospho-beta-glucosidase A; cryptic	15803437	bglA	Z4239	N
29	WBS2	WT_1.RAW (F001467)	O157H7_EDL933_20121026.fasta.fasta	68358.3	1	10	10	12	0.0024	0.235	outer membrane receptor for transport of vitamin B12, E colicins, and bacteriophage BF23	15804564	btuB	Z5527	N
30	WBS2	WT_1.RAW (F001467)	O157H7_EDL933_20121026.fasta.fasta	72811.8	1	3	3	3	0.0006	0.0605	putative glycosylase	15803689	yraM	Z4506	N
31	WBS2	WT_1.RAW (F001467)	O157H7_EDL933_20121026.fasta.fasta	80095.8	0.995	1	1	1	0.0002	0.0193	catalase; hydroperoxidase HPI(I)	15804539	katG	Z5497	Y
32	WBS2	WT_1.RAW (F001467)	O157H7_EDL933_20121026.fasta.fasta	64629.8	1	6	6	6	0.0012	0.118	arginine tRNA synthetase	15802288	argS	Z2929	Y
33	WBS2	WT_1.RAW (F001467)	O157H7_EDL933_20121026.fasta.fasta	65747.1	1	17	22	27	0.0055	0.327	aspartate tRNA synthetase	15802279	aspS	Z2919	Y
34	WBS2	WT_1.RAW (F001467)	O157H7_EDL933_20121026.fasta.fasta	54065.3	1	3	3	3	0.0006	0.0713	ketol-acid reductoisomerase	15804365	ilvC	Z5285	Y
35	WBS2	WT_1.RAW (F001467)	O157H7_EDL933_20121026.fasta.fasta	63652.5	1	7	8	8	0.0016	0.192	proline tRNA synthetase	15799876	proS	Z0206	N
36	WBS2	WT_1.RAW (F001467)	O157H7_EDL933_20121026.fasta.fasta	57706.1	0.5	1	2	2	0.0004	0.0195	transcriptional regulation of aroF, aroG, tyrA and aromatic amino acid transport	15801847	tyrR	Z2454	N
37	WBS2	WT_1.RAW (F001467)	O157H7_EDL933_20121026.fasta.fasta	73397.8	0.5	1	1	1	0.0002	0.0258	outer membrane receptor for iron-regulated colicin I receptor; porin; requires tonB gene product	15802711	cirA	Z3411	N
38	WBS2	WT_1.RAW (F001467)	O157H7_EDL933_20121026.fasta.fasta	54880.6	1	5	7	8	0.0016	0.159	aminopeptidase A/I	15804852	pepA	Z5872	Y
39	WBS2	WT_1.RAW (F001467)	O157H7_EDL933_20121026.fasta.fasta	53727.7	0.998	2	2	3	0.0006	0.0626	outer membrane channel; specific tolerance to colicin E1; segregation of daughter chromosomes	161367526	tolC	Z4392	N
40	WBS2	WT_1.RAW (F001467)	O157H7_EDL933_20121026.fasta.fasta	82183.8	1	2	2	2	0.0004	0.0254	outer membrane protein receptor for ferrichrome, colicin M, and phages T1, T5, and phi80	15799834	fhuA	Z0161	N
41	WBS2	WT_1.RAW (F001467)	O157H7_EDL933_20121026.fasta.fasta	55223.2	0.998	2	2	2	0.0004	0.0624	membrane-bound ATP synthase, F1 sector, alpha-subunit	15804334	atpA	Z5232	Y
42	WBS2	WT_1.RAW (F001467)	O157H7_EDL933_20121026.fasta.fasta	70907	1	15	15	18	0.0037	0.294	2':3'-cyclic-nucleotide 2'-phosphodiesterase	15804804	cpdB	Z5824	N
43	WBS2	WT_1.RAW (F001467)	O157H7_EDL933_20121026.fasta.fasta	57883.8	1	4	4	5	0.001	0.11	periplasmic glucans biosynthesis protein	15801165	mdoG	Z1683	N
44	WBS2	WT_1.RAW (F001467)	O157H7_EDL933_20121026.fasta.fasta	66059.2	0.999	2	2	2	0.0004	0.0475	orf, hypothetical protein	15800766	ycaO	Z1251	N
45	WBS2	WT_1.RAW (F001467)	O157H7_EDL933_20121026.fasta.fasta	85353.3	1	3	3	3	0.0006	0.0421	formate acetyltransferase 1	15800764	pflB	Z1248	N
46	WBS2	WT_1.RAW (F001467)	O157H7_EDL933_20121026.fasta.fasta	63962.2	1	20	25	37	0.0075	0.358	sulfite reductase, alpha subunit	15803281	cysI	Z4073	N
47	WBS2	WT_1.RAW (F001467)	O157H7_EDL933_20121026.fasta.fasta	48155.3	0.998	2	2	2	0.0003	0.0667	flagellar biosynthesis; filament capping protein; enables filament assembly	15802359	fliD	Z3014	Y
48	WBS2	WT_1.RAW (F001467)	O157H7_EDL933_20121026.fasta.fasta	59952.9	1	21	23	34	0.0059	0.477	flagellar biosynthesis; flagellin, filament structural protein	15802358	fliC	Z3013	N
49	WBS2	WT_1.RAW (F001467)	O157H7_EDL933_20121026.fasta.fasta	43289.3	1	16	24	38	0.0065	0.592	acetate kinase	15802843	ackA	Z3558	N
50	WBS2	WT_1.RAW (F001467)	O157H7_EDL933_20121026.fasta.fasta	35532.6	1	30	36	67	0.0115	0.662	glyceraldehyde-3-phosphate dehydrogenase A	15802193	gapA	Z2818	N
51	WBS2	WT_1.RAW (F001467)	O157H7_EDL933_20121026.fasta.fasta	39332	1	4	5	5	0.0009	0.125	alcohol dehydrogenase class III; formaldehyde dehydrogenase, glutathione-dependent	15800087	adhC	Z0456	N
52	WBS2	WT_1.RAW (F001467)	O157H7_EDL933_20121026.fasta.fasta	44371.1	1	26	36	74	0.0127	0.658	phosphopentomutase	15804955	deoB	Z5985	N
53	WBS2	WT_1.RAW (F001467)	O157H7_EDL933_20121026.fasta.fasta	51916.6	1	3	3	3	0.0005	0.0874	glutamine synthetase	15804455	glnA	Z5406	N
54	WBS2	WT_1.RAW (F001467)	O157H7_EDL933_20121026.fasta.fasta	47624.6	1	4	4	5	0.0009	0.124	cytosine deaminase	15800066	codA	Z0433	N
55	WBS2	WT_1.RAW (F001467)	O157H7_EDL933_20121026.fasta.fasta	52918.6	1	14	18	24	0.0041	0.371	aminoacyl-histidine dipeptidase (peptidase D)	15799942	pepD	Z0298	N
56	WBS2	WT_1.RAW (F001467)	O157H7_EDL933_20121026.fasta.fasta	37967.6	1	6	8	9	0.0016	0.201	putative oxidoreductase	15800054	yahK	Z0420	N
57	WBS2	WT_1.RAW (F001467)	O157H7_EDL933_20121026.fasta.fasta	50197.3	1	3	3	3	0.0005	0.088	proline dipeptidase	15804437	pepQ	Z5369	N
58	WBS2	WT_1.RAW (F001467)	O157H7_EDL933_20121026.fasta.fasta	38858.8	1	2	2	2	0.0003	0.0674	alanine racemase 2, catabolic	15801412	dadX	Z1953	Y
59	WBS2	WT_1.RAW (F001467)	O157H7_EDL933_20121026.fasta.fasta	97660.9	1	2	2	2	0.0003	0.0236	aconitate hydrase 1	15801901	acnA	Z2532	N
60	WBS2	WT_1.RAW (F001467)	O157H7_EDL933_20121026.fasta.fasta	72209	0.953	0	0	0	0	0	transketolase 1 isozyme	15803473	tktA	Z4279	N
61	WBS2	WT_1.RAW (F001467)	O157H7_EDL933_20121026.fasta.fasta	35368.8	1	14	19	33	0.0057	0.572	alcohol dehydrogenase	161367608	adhP	Z2232	N
62	WBS2	WT_1.RAW (F001467)	O157H7_EDL933_20121026.fasta.fasta	38924.4	0.998	2	2	3	0.0005	0.0525	3-dehydroquinate synthase	15803892	aroB	Z4742	N
63	WBS2	WT_1.RAW (F001467)	O157H7_EDL933_20121026.fasta.fasta	31488.5	1	3	4	4	0.0007	0.163	putative oxidoreductase	15803547	yghA	Z4356	N
64	WBS2	WT_1.RAW (F001467)	O157H7_EDL933_20121026.fasta.fasta	35396.5	1	6	6	7	0.0012	0.229	putative dehydrogenase	161367498	yiaE	Z4978	N
65	WBS2	WT_1.RAW (F001467)	O157H7_EDL933_20121026.fasta.fasta	41828.9	1	5	5	5	0.0009	0.191	putative dehydrogenase	15803035	-	Z3775	N
66	WBS2	WT_1.RAW (F001467)	O157H7_EDL933_20121026.fasta.fasta	40932.3	1	3	4	7	0.0012	0.0984	putative oxidoreductase	15801694	yncB	Z2270	Y
67	WBS2	WT_1.RAW (F001467)	O157H7_EDL933_20121026.fasta.fasta	58299.4	0.998	2	2	2	0.0003	0.0531	phosphoglucomutase	15800391	pgm	Z0837	N
68	WBS2	WT_1.RAW (F001467)	O157H7_EDL933_20121026.fasta.fasta	47321.4	1	12	14	18	0.0031	0.317	adenylosuccinate synthetase	15804766	purA	Z5784	N
69	WBS2	WT_1.RAW (F001467)	O157H7_EDL933_20121026.fasta.fasta	52239.3	1	4	4	4	0.0007	0.096	aldehyde dehydrogenase, NAD-linked	15801728	aldA	Z2306	N
70	WBS2	WT_1.RAW (F001467)	O157H7_EDL933_20121026.fasta.fasta	35763.4	1	15	21	42	0.0072	0.444	glyceraldehyde-3-phosphate dehydrogenase	15801727	gapC	Z2304	N
71	WBS2	WT_1.RAW (F001467)	O157H7_EDL933_20121026.fasta.fasta	54064.6	1	7	8	9	0.0016	0.201	aspartate ammonia-lyase (aspartase)	15804731	aspA	Z5744	N
72	WBS2	WT_1.RAW (F001467)	O157H7_EDL933_20121026.fasta.fasta	37552.8	0.998	2	2	2	0.0003	0.0497	a minor lipoprotein	15800347	rlpA	Z0778	N
73	WBS2	WT_1.RAW (F001467)	O157H7_EDL933_20121026.fasta.fasta	35659.5	1	16	23	32	0.0055	0.528	transaldolase A	15802986	talA	Z3720	N
74	WBS2	WT_1.RAW (F001467)	O157H7_EDL933_20121026.fasta.fasta	43046.6	1	12	13	20	0.0034	0.407	3-oxoacyl-[acyl-carrier-protein] synthase II	15801212	fabF	Z1734	N
75	WBS2	WT_1.RAW (F001467)	O157H7_EDL933_20121026.fasta.fasta	38728.5	1	4	5	5	0.0009	0.163	glycerol dehydrogenase, (NAD)	161367474	gldA	Z5500	Y
76	WBS2	WT_1.RAW (F001467)	O157H7_EDL933_20121026.fasta.fasta	81263.4	0.337	0	0	0	0	0	lysine decarboxylase 1	15804724	cadA	Z5734	Y
77	WBS2	WT_1.RAW (F001467)	O157H7_EDL933_20121026.fasta.fasta	42390.2	0.999	2	2	2	0.0003	0.0709	putative transport protein	15801703	-	Z2279	Y
78	WBS2	WT_1.RAW (F001467)	O157H7_EDL933_20121026.fasta.fasta	45344.7	1	25	34	51	0.0088	0.573	serine hydroxymethyltransferase	15803076	glyA	Z3827	N
79	WBS2	WT_1.RAW (F001467)	O157H7_EDL933_20121026.fasta.fasta	44909.9	1	13	16	21	0.0036	0.355	putative peptidase T	15801302	pepT	Z1832	N
80	WBS2	WT_1.RAW (F001467)	O157H7_EDL933_20121026.fasta.fasta	104326	0.391	0	0	0	0	0	isoleucine tRNA synthetase	15799708	ileS	Z0030	N
81	WBS2	WT_1.RAW (F001467)	O157H7_EDL933_20121026.fasta.fasta	37201	1	7	8	9	0.0016	0.301	outer membrane protein 3a (II*;G;d)	15800816	ompA	Z1307	N
82	WBS2	WT_1.RAW (F001467)	O157H7_EDL933_20121026.fasta.fasta	34490.9	1	3	3	3	0.0005	0.149	cysteine synthase A, O-acetylserine sulfhydrolase A	15802947	cysK	Z3680	Y
83	WBS2	WT_1.RAW (F001467)	O157H7_EDL933_20121026.fasta.fasta	57358.5	0.995	1	1	1	0.0002	0.0284	phosphoribosylaminoimidazolecarboxamide formyltransferase = AICAR formyltransferase; IMP cyclohydrolase	15804597	purH	Z5583	Y
84	WBS2	WT_1.RAW (F001467)	O157H7_EDL933_20121026.fasta.fasta	46035.1	1	4	4	4	0.0007	0.172	phosphoribosylglycinamide synthetase = GAR synthetase	15804596	purD	Z5582	Y
85	WBS2	WT_1.RAW (F001467)	O157H7_EDL933_20121026.fasta.fasta	53756.2	1	11	12	12	0.0021	0.312	glutamate tRNA synthetase, catalytic subunit	15802940	gltX	Z3665	Y
86	WBS2	WT_1.RAW (F001467)	O157H7_EDL933_20121026.fasta.fasta	44905.7	1	7	8	11	0.0019	0.213	unknown protein encoded by bacteriophage BP-933W	15800973	-	Z1479	N
87	WBS2	WT_1.RAW (F001467)	O157H7_EDL933_20121026.fasta.fasta	60324.5	0.203	0	0	0	0	0	dipeptide transport protein	15804087	dppA	Z4961	N
88	WBS2	WT_1.RAW (F001467)	O157H7_EDL933_20121026.fasta.fasta	45604.5	1	43	57	105	0.0181	0.697	enolase	15803300	eno	Z4094	N
89	WBS2	WT_1.RAW (F001467)	O157H7_EDL933_20121026.fasta.fasta	57311.7	0.986	1	1	1	0.0002	0.0164	GroEL, chaperone Hsp60, peptide-dependent ATPase, heat shock protein	15804735	groEL	Z5748	N
90	WBS2	WT_1.RAW (F001467)	O157H7_EDL933_20121026.fasta.fasta	52700.8	1	4	5	8	0.0014	0.509	glutamate decarboxylase isozyme	15804061	gadA	Z4930	N
91	WBS2	WT_1.RAW (F001467)	O157H7_EDL933_20121026.fasta.fasta	48192.9	0.998	2	2	2	0.0003	0.0694	trigger factor; a molecular chaperone involved in cell division	15800166	tig	Z0541	Y
92	WBS2	WT_1.RAW (F001467)	O157H7_EDL933_20121026.fasta.fasta	45644	1	7	7	8	0.0014	0.221	4-aminobutyrate aminotransferase activity	15803179	gabT	Z3960	N
93	WBS2	WT_1.RAW (F001467)	O157H7_EDL933_20121026.fasta.fasta	51818.8	0.5	1	1	1	0.0002	0.0228	succinate-semialdehyde dehydrogenase, NADP-dependent activity	15803178	gabD	Z3959	Y
94	WBS2	WT_1.RAW (F001467)	O157H7_EDL933_20121026.fasta.fasta	40857.6	1	9	11	13	0.0022	0.346	glycerophosphodiester phosphodiesterase, periplasmic	15802788	glpQ	Z3497	N
95	WBS2	WT_1.RAW (F001467)	O157H7_EDL933_20121026.fasta.fasta	40782.6	1	6	6	7	0.0012	0.219	periplasmic putrescine-binding protein; permease protein	15800606	potF	Z1081	N
96	WBS2	WT_1.RAW (F001467)	O157H7_EDL933_20121026.fasta.fasta	48736.3	1	13	19	28	0.0048	0.376	glutathione oxidoreductase	15804035	gor	Z4900	N
97	WBS2	WT_1.RAW (F001467)	O157H7_EDL933_20121026.fasta.fasta	35594.9	1	23	27	42	0.0072	0.644	outer membrane protein 3b (a), protease VII	15801391	-	Z1931	N
98	WBS2	WT_1.RAW (F001467)	O157H7_EDL933_20121026.fasta.fasta	59629.2	0.995	1	1	1	0.0002	0.0352	phosphoenolpyruvate carboxykinase	15803907	pckA	Z4758	N
99	WBS2	WT_1.RAW (F001467)	O157H7_EDL933_20121026.fasta.fasta	40509.1	1	6	7	8	0.0014	0.163	outer membrane protein 1b (Ib;c)	15802768	ompC	Z3473	N
100	WBS2	WT_1.RAW (F001467)	O157H7_EDL933_20121026.fasta.fasta	55733.7	0.998	2	2	3	0.0005	0.0346	glucose-6-phosphate dehydrogenase	15802265	zwf	Z2904	Y
101	WBS2	WT_1.RAW (F001467)	O157H7_EDL933_20121026.fasta.fasta	51366.7	0.5	1	1	1	0.0002	0.0375	pyruvate kinase II, glucose stimulated	15802267	pykA	Z2906	N
102	WBS2	WT_1.RAW (F001467)	O157H7_EDL933_20121026.fasta.fasta	42721.1	1	11	15	22	0.0038	0.254	3-oxoacyl-[acyl-carrier-protein] synthase I	15802870	fabB	Z3586	N
103	WBS2	WT_1.RAW (F001467)	O157H7_EDL933_20121026.fasta.fasta	34843	1	14	20	28	0.0048	0.419	6-phosphofructokinase I	15804505	pfkA	Z5460	N
104	WBS2	WT_1.RAW (F001467)	O157H7_EDL933_20121026.fasta.fasta	32169.1	1	8	9	10	0.0017	0.321	unknown protein encoded by prophage CP-933X	15801381	-	Z1921	Y
105	WBS2	WT_1.RAW (F001467)	O157H7_EDL933_20121026.fasta.fasta	44840.3	1	1	1	1	0.0002	0.0254	mannonate hydrolase	15804897	uxuA	Z5920	N
106	WBS2	WT_1.RAW (F001467)	O157H7_EDL933_20121026.fasta.fasta	53915.5	0.998	2	2	2	0.0003	0.0362	uronate isomerase	15803633	uxaC	Z4445	N
107	WBS2	WT_1.RAW (F001467)	O157H7_EDL933_20121026.fasta.fasta	38110.1	1	20	26	45	0.0078	0.425	orf, hypothetical protein	161367576	-	Z3260	N
108	WBS2	WT_1.RAW (F001467)	O157H7_EDL933_20121026.fasta.fasta	48196.5	1	12	13	16	0.0028	0.339	isocitrate lyase	15804601	aceA	Z5601	Y
109	WBS2	WT_1.RAW (F001467)	O157H7_EDL933_20121026.fasta.fasta	45980.7	1	2	2	2	0.0003	0.0679	putative pectinesterase	15800481	ybhC	Z0943	N
110	WBS2	WT_1.RAW (F001467)	O157H7_EDL933_20121026.fasta.fasta	36413.1	1	12	16	25	0.0043	0.514	putative isomerase	15800476	ybhE	Z0938	N
111	WBS2	WT_1.RAW (F001467)	O157H7_EDL933_20121026.fasta.fasta	46257.9	1	22	25	35	0.006	0.539	putative peptidase	161367548	pepB	Z3790	N
112	WBS2	WT_1.RAW (F001467)	O157H7_EDL933_20121026.fasta.fasta	38170.2	1	10	12	16	0.0028	0.358	galactose-1-epimerase (mutarotase)	15800465	galM	Z0926	N
113	WBS2	WT_1.RAW (F001467)	O157H7_EDL933_20121026.fasta.fasta	45772.1	1	23	31	52	0.009	0.495	isocitrate dehydrogenase, specific for NADP+	15801333	icdA	Z1865	N
114	WBS2	WT_1.RAW (F001467)	O157H7_EDL933_20121026.fasta.fasta	39147.3	1	34	42	74	0.0127	0.617	fructose-bisphosphate aldolase, class II	161367532	fba	Z4263	N
115	WBS2	WT_1.RAW (F001467)	O157H7_EDL933_20121026.fasta.fasta	49354.9	0.995	1	1	1	0.0002	0.0253	periplasmic serine protease Do; heat shock protein HtrA	15799845	htrA	Z0173	Y
116	WBS2	WT_1.RAW (F001467)	O157H7_EDL933_20121026.fasta.fasta	45955.1	1	12	15	19	0.0033	0.372	periplasmic protein involved in the tonb-independent uptake of group A colicins	15800456	tolB	Z0908	N
117	WBS2	WT_1.RAW (F001467)	O157H7_EDL933_20121026.fasta.fasta	51571.1	1	5	5	5	0.0009	0.129	adenylosuccinate lyase	15801328	purB	Z1860	Y
118	WBS2	WT_1.RAW (F001467)	O157H7_EDL933_20121026.fasta.fasta	77197.5	0.5	1	1	1	0.0002	0.0191	oligopeptidase A	15804033	prlC	Z4898	N
119	WBS2	WT_1.RAW (F001467)	O157H7_EDL933_20121026.fasta.fasta	45356.2	0.998	2	2	2	0.0003	0.0657	glutamate-1-semialdehyde aminotransferase (aminomutase)	15799838	hemL	Z0165	Y
120	WBS2	WT_1.RAW (F001467)	O157H7_EDL933_20121026.fasta.fasta	48450.2	1	5	5	5	0.0009	0.162	sn-glycerol 3-phosphate transport system; periplasmic binding protein	15803962	ugpB	Z4822	Y
121	WBS2	WT_1.RAW (F001467)	O157H7_EDL933_20121026.fasta.fasta	41131.3	1	68	90	193	0.0332	0.773	phosphoglycerate kinase	15803460	pgk	Z4265	N
122	WBS2	WT_1.RAW (F001467)	O157H7_EDL933_20121026.fasta.fasta	38782.5	1	7	7	7	0.0012	0.267	putative regulator	15803952	yhhX	Z4808	N
123	WBS2	WT_1.RAW (F001467)	O157H7_EDL933_20121026.fasta.fasta	8323.7	1	3	3	3	0.0005	0.487	murein lipoprotein	15802089	lpp	Z2705	N
124	WBS2	WT_1.RAW (F001467)	O157H7_EDL933_20121026.fasta.fasta	50729.9	1	6	7	7	0.0012	0.213	pyruvate kinase I (formerly F), fructose stimulated	15802088	pykF	Z2704	N
125	WBS2	WT_1.RAW (F001467)	O157H7_EDL933_20121026.fasta.fasta	41392.7	1	11	12	15	0.0026	0.363	succinyl-CoA synthetase, beta subunit	15800432	sucC	Z0882	N
126	WBS2	WT_1.RAW (F001467)	O157H7_EDL933_20121026.fasta.fasta	40018.6	1	4	4	6	0.001	0.131	aspartate-semialdehyde dehydrogenase	15803942	asd	Z4797	N
127	WBS2	WT_1.RAW (F001467)	O157H7_EDL933_20121026.fasta.fasta	45639.8	1	11	14	23	0.004	0.315	periplasmic glucose-1-phosphatase	15800923	agp	Z1421	N
128	WBS2	WT_1.RAW (F001467)	O157H7_EDL933_20121026.fasta.fasta	44177.1	1	6	6	6	0.001	0.178	D-3-phosphoglycerate dehydrogenase	15803448	serA	Z4251	Y
129	WBS2	WT_1.RAW (F001467)	O157H7_EDL933_20121026.fasta.fasta	49818	1	8	11	14	0.0024	0.197	proline aminopeptidase P II	15803443	pepP	Z4245	N
130	WBS2	WT_1.RAW (F001467)	O157H7_EDL933_20121026.fasta.fasta	47966.5	1	7	9	11	0.0019	0.211	citrate synthase	15800424	gltA	Z0873	Y
131	WBS2	WT_1.RAW (F001467)	O157H7_EDL933_20121026.fasta.fasta	40190.1	1	11	15	18	0.0031	0.321	aminomethyltransferase (T protein; tetrahydrofolate-dependent) of glycine cleavage system	15803440	gcvT	Z4242	N
132	WBS2	WT_1.RAW (F001467)	O157H7_EDL933_20121026.fasta.fasta	38669	0.5	1	1	1	0.0002	0.0425	putative receptor	15801691	-	Z2267	N
133	WBS2	WT_1.RAW (F001467)	O157H7_EDL933_20121026.fasta.fasta	50688.9	1	16	21	27	0.0047	0.399	lipoamide dehydrogenase (NADH); component of 2-oxodehydrogenase and pyruvate complexes; L-protein of glycine cleavage complex	15799800	lpdA	Z0126	N
134	WBS2	WT_1.RAW (F001467)	O157H7_EDL933_20121026.fasta.fasta	104316	0.5	1	1	1	0.0002	0.0125	glycine decarboxylase, P protein of glycine cleavage system	15803438	gcvP	Z4240	N
135	WBS2	WT_1.RAW (F001467)	O157H7_EDL933_20121026.fasta.fasta	39547.5	1	4	4	6	0.001	0.164	hypothetical protein Z2668	15802064	nemA	Z2668	N
136	WBS2	WT_1.RAW (F001467)	O157H7_EDL933_20121026.fasta.fasta	48389.2	1	5	5	5	0.0009	0.146	phosphoanhydride phosphorylase; pH 2.5 acid phosphatase; periplasmic	15800901	appA	Z1397	N
137	WBS2	WT_1.RAW (F001467)	O157H7_EDL933_20121026.fasta.fasta	69116.1	1	4	4	5	0.0009	0.0768	chaperone Hsp70; DNA biosynthesis; autoregulated heat shock proteins	15799694	dnaK	Z0014	N
138	WBS2	WT_1.RAW (F001467)	O157H7_EDL933_20121026.fasta.fasta	38844.2	1	3	3	3	0.0005	0.135	dihydro-orotase	15801179	pyrC	Z1699	Y
139	WBS2	WT_1.RAW (F001467)	O157H7_EDL933_20121026.fasta.fasta	35220.9	1	10	10	11	0.0019	0.341	transaldolase B	15799688	talB	Z0008	Y
140	WBS2	WT_1.RAW (F001467)	O157H7_EDL933_20121026.fasta.fasta	98884.2	1	5	5	6	0.001	0.0667	aminopeptidase N	15800793	pepN	Z1280	N
141	WBS2	WT_1.RAW (F001467)	O157H7_EDL933_20121026.fasta.fasta	39362.5	1	8	8	11	0.0019	0.268	outer membrane protein 1a (Ia;b;F)	15800790	ompF	Z1276	N
142	WBS2	WT_1.RAW (F001467)	O157H7_EDL933_20121026.fasta.fasta	43646.3	1	16	17	24	0.0041	0.447	aspartate aminotransferase	15800789	aspC	Z1275	N
143	WBS2	WT_1.RAW (F001467)	O157H7_EDL933_20121026.fasta.fasta	42851.1	1	3	3	4	0.0007	0.0563	mannose-6-phosphate isomerase	15802027	manA	Z2616	Y
144	WBS2	WT_1.RAW (F001467)	O157H7_EDL933_20121026.fasta.fasta	52669.6	1	21	26	46	0.0079	0.509	glutamate decarboxylase isozyme	15801645	gadB	Z2215	N
145	WBS2	WT_1.RAW (F001467)	O157H7_EDL933_20121026.fasta.fasta	41554.9	1	5	6	8	0.0014	0.159	perosamine synthetase	15802516	per	Z3200	N
146	WBS2	WT_1.RAW (F001467)	O157H7_EDL933_20121026.fasta.fasta	34894.3	1	5	5	5	0.0009	0.187	ADP-L-glycero-D-mannoheptose-6-epimerase	15804163	rfaD	Z5046	Y
147	WBS2	WT_1.RAW (F001467)	O157H7_EDL933_20121026.fasta.fasta	50341.2	0.999	2	2	2	0.0003	0.0504	phosphomannomutase	15802510	manB	Z3194	Y
148	WBS2	WT_1.RAW (F001467)	O157H7_EDL933_20121026.fasta.fasta	43117.7	1	12	20	26	0.0045	0.357	2-amino-3-ketobutyrate CoA ligase (glycine acetyltransferase)	15804161	kbl	Z5044	N
149	WBS2	WT_1.RAW (F001467)	O157H7_EDL933_20121026.fasta.fasta	37202.5	1	6	9	10	0.0017	0.214	threonine dehydrogenase	15804160	tdh	Z5043	N
150	WBS2	WT_1.RAW (F001467)	O157H7_EDL933_20121026.fasta.fasta	46097.5	1	9	11	14	0.0024	0.218	5-enolpyruvylshikimate-3-phosphate synthetase	15800769	aroA	Z1254	N
151	WBS2	WT_1.RAW (F001467)	O157H7_EDL933_20121026.fasta.fasta	39855.1	1	19	25	38	0.0065	0.528	3-phosphoserine aminotransferase	15800768	serC	Z1253	N
152	WBS2	WT_1.RAW (F001467)	O157H7_EDL933_20121026.fasta.fasta	51479.3	1	31	38	66	0.0114	0.679	gluconate-6-phosphate dehydrogenase, decarboxylating	15802508	gnd	Z3191	N
153	WBS2	WT_1.RAW (F001467)	O157H7_EDL933_20121026.fasta.fasta	56110.3	1	3	4	4	0.0007	0.0914	putative 2,3-bisphosphoglycerate-independent phosphoglycerate mutase	15804156	yibO	Z5039	N
154	WBS2	WT_1.RAW (F001467)	O157H7_EDL933_20121026.fasta.fasta	39388.7	1	2	2	2	0.0003	0.0787	histidinol-phosphate aminotransferase	15802500	hisC	Z3183	Y
155	WBS2	WT_1.RAW (F001467)	O157H7_EDL933_20121026.fasta.fasta	43505.6	1	4	4	4	0.0007	0.128	tyrosine aminotransferase, tyrosine repressible	15804646	tyrB	Z5652	Y
156	WBS2	WT_1.RAW (F001467)	O157H7_EDL933_20121026.fasta.fasta	48770.5	1	6	7	12	0.0021	0.205	transport of long-chain fatty acids; sensitivity to phage T2	15802890	fadL	Z3608	N
157	WBS2	WT_1.RAW (F001467)	O157H7_EDL933_20121026.fasta.fasta	41198.3	1	12	16	22	0.0038	0.39	mannitol-1-phosphate dehydrogenase	15804141	mtlD	Z5024	Y
158	WBS2	WT_1.RAW (F001467)	O157H7_EDL933_20121026.fasta.fasta	49968.8	1	5	6	10	0.0017	0.137	phage lambda receptor protein; maltose high-affinity receptor	15804629	lamB	Z5634	N
159	WBS2	WT_1.RAW (F001467)	O157H7_EDL933_20121026.fasta.fasta	43389.9	1	15	18	31	0.0053	0.457	periplasmic maltose-binding protein; substrate recognition for transport and chemotaxis	15804627	malE	Z5632	N
160	WBS2	WT_1.RAW (F001467)	O157H7_EDL933_20121026.fasta.fasta	40171.7	0.998	2	3	5	0.0009	0.0686	lipoprotein	15803259	nlpD	Z4050	N
161	WBS2	WT_1.RAW (F001467)	O157H7_EDL933_20121026.fasta.fasta	61531.4	1	5	8	8	0.0014	0.117	glucosephosphate isomerase	15804618	pgi	Z5623	N
162	WBS2	WT_1.RAW (F001467)	O157H7_EDL933_20121026.fasta.fasta	48518.7	0.998	2	2	3	0.0005	0.049	aspartokinase III, lysine sensitive	15804617	lysC	Z5622	N
163	WBS2	WT_1.RAW (F001467)	O157H7_EDL933_20121026.fasta.fasta	97352.4	0.077	0	0	0	0	0	DNA topoisomerase type I, omega protein	15801905	topA	Z2536	Y
164	WBS2	WT_1.RAW (F001467)	O157H7_EDL933_20121026.fasta.fasta	56638.3	0.235	0	0	0	0	0	cytoplasmic alpha-amylase	15802362	amyA	Z3017	N
165	WBS2	T6_1.RAW (F001464)	O157H7_EDL933_20121026.fasta.fasta	85353.3	0.91	1	1	1	0.0006	0.0132	formate acetyltransferase 1	15800764	pflB	Z1248
166	WBS2	T6_1.RAW (F001464)	O157H7_EDL933_20121026.fasta.fasta	88918.7	1	3	3	3	0.0018	0.0494	aspartokinase II and homoserine dehydrogenase II	15804537	metL	Z5495
167	WBS2	T6_1.RAW (F001464)	O157H7_EDL933_20121026.fasta.fasta	69116.1	0.425	0	0	0	0	0	chaperone Hsp70; DNA biosynthesis; autoregulated heat shock proteins	15799694	dnaK	Z0014
168	WBS2	T6_1.RAW (F001464)	O157H7_EDL933_20121026.fasta.fasta	103150	0.991	1	1	1	0.0006	0.0065	DNA polymerase I	15804448	polA	Z5398
169	WBS2	T6_1.RAW (F001464)	O157H7_EDL933_20121026.fasta.fasta	150634	0.53	0	0	0	0	0	RNA polymerase, beta subunit	15804577	rpoB	Z5560
170	WBS2	T6_1.RAW (F001464)	O157H7_EDL933_20121026.fasta.fasta	62769.7	0.6	1	1	1	0.0004	0.02	putative glycoprotein	15801718	mdoD	Z2294
171	WBS2	T6_1.RAW (F001464)	O157H7_EDL933_20121026.fasta.fasta	90554.4	1	3	3	3	0.0011	0.0432	orf, hypothetical protein	15799859	yaeT	Z0188
172	WBS2	T6_1.RAW (F001464)	O157H7_EDL933_20121026.fasta.fasta	60324.5	1	9	10	13	0.0049	0.179	dipeptide transport protein	15804087	dppA	Z4961
173	WBS2	T6_1.RAW (F001464)	O157H7_EDL933_20121026.fasta.fasta	48518.7	0.986	1	1	1	0.0004	0.0267	aspartokinase III, lysine sensitive	15804617	lysC	Z5622
174	WBS2	T6_1.RAW (F001464)	O157H7_EDL933_20121026.fasta.fasta	68358.3	1	15	18	25	0.0094	0.272	outer membrane receptor for transport of vitamin B12, E colicins, and bacteriophage BF23	15804564	btuB	Z5527
175	WBS2	T6_1.RAW (F001464)	O157H7_EDL933_20121026.fasta.fasta	82183.8	1	8	8	8	0.003	0.133	outer membrane protein receptor for ferrichrome, colicin M, and phages T1, T5, and phi80	15799834	fhuA	Z0161
176	WBS2	T6_1.RAW (F001464)	O157H7_EDL933_20121026.fasta.fasta	72811.8	1	4	4	5	0.0019	0.0649	putative glycosylase	15803689	yraM	Z4506
177	WBS2	T6_1.RAW (F001464)	O157H7_EDL933_20121026.fasta.fasta	66059.2	0.446	0	0	0	0	0	orf, hypothetical protein	15800766	ycaO	Z1251
178	WBS2	T6_1.RAW (F001464)	O157H7_EDL933_20121026.fasta.fasta	99108	0.279	0	0	0	0	0	phosphoenolpyruvate carboxylase	15804552	ppc	Z5514
179	WBS2	T6_1.RAW (F001464)	O157H7_EDL933_20121026.fasta.fasta	51916.6	0.303	0	0	0	0	0	glutamine synthetase	15804455	glnA	Z5406
180	WBS2	T6_1.RAW (F001464)	O157H7_EDL933_20121026.fasta.fasta	53915.5	0.993	0	0	0	0	0	uronate isomerase	15803633	uxaC	Z4445
181	WBS2	T6_1.RAW (F001464)	O157H7_EDL933_20121026.fasta.fasta	60731.9	1	5	5	6	0.0023	0.118	UDP-sugar hydrolase (5'-nucleotidase)	15800209	ushA	Z0599
182	WBS2	T6_1.RAW (F001464)	O157H7_EDL933_20121026.fasta.fasta	81957.1	0.33	0	0	0	0	0	putative outer membrane receptor for iron transport	15800557	-	Z1026
183	WBS2	T6_1.RAW (F001464)	O157H7_EDL933_20121026.fasta.fasta	73044	1	4	4	4	0.0015	0.102	transketolase 2 isozyme	15802987	tktB	Z3721
184	WBS2	T6_1.RAW (F001464)	O157H7_EDL933_20121026.fasta.fasta	83488.6	1	5	6	6	0.0023	0.0784	beta-D-glucoside glucohydrolase, periplasmic	15802682	bglX	Z3381
185	WBS2	T6_1.RAW (F001464)	O157H7_EDL933_20121026.fasta.fasta	73397.8	1	7	7	8	0.003	0.159	outer membrane receptor for iron-regulated colicin I receptor; porin; requires tonB gene product	15802711	cirA	Z3411
186	WBS2	T6_1.RAW (F001464)	O157H7_EDL933_20121026.fasta.fasta	53952.6	0.998	2	2	2	0.0008	0.0518	orf, hypothetical protein	15800062	prpD	Z0429
187	WBS2	T6_1.RAW (F001464)	O157H7_EDL933_20121026.fasta.fasta	44905.7	0.132	0	0	0	0	0	unknown protein encoded by bacteriophage BP-933W	15800973	-	Z1479
188	WBS2	T6_1.RAW (F001464)	O157H7_EDL933_20121026.fasta.fasta	52877.5	1	6	6	6	0.0023	0.1	NAD+-dependent betaine aldehyde dehydrogenase	15800034	betB	Z0399
189	WBS2	T6_1.RAW (F001464)	O157H7_EDL933_20121026.fasta.fasta	55371	0.998	2	2	2	0.0008	0.0376	6-phospho-beta-glucosidase A; cryptic	15803437	bglA	Z4239
190	WBS2	T6_1.RAW (F001464)	O157H7_EDL933_20121026.fasta.fasta	41392.7	0.602	1	1	1	0.0003	0.0412	succinyl-CoA synthetase, beta subunit	15800432	sucC	Z0882
191	WBS2	T6_1.RAW (F001464)	O157H7_EDL933_20121026.fasta.fasta	45639.8	1	12	14	19	0.0048	0.339	periplasmic glucose-1-phosphatase	15800923	agp	Z1421
192	WBS2	T6_1.RAW (F001464)	O157H7_EDL933_20121026.fasta.fasta	35659.5	1	4	4	5	0.0013	0.146	transaldolase A	15802986	talA	Z3720
193	WBS2	T6_1.RAW (F001464)	O157H7_EDL933_20121026.fasta.fasta	56110.3	1	7	8	10	0.0026	0.16	putative 2,3-bisphosphoglycerate-independent phosphoglycerate mutase	15804156	yibO	Z5039
194	WBS2	T6_1.RAW (F001464)	O157H7_EDL933_20121026.fasta.fasta	38110.1	1	15	18	30	0.0076	0.422	orf, hypothetical protein	161367576	-	Z3260
195	WBS2	T6_1.RAW (F001464)	O157H7_EDL933_20121026.fasta.fasta	52239.3	0.602	1	1	1	0.0003	0.0271	aldehyde dehydrogenase, NAD-linked	15801728	aldA	Z2306
196	WBS2	T6_1.RAW (F001464)	O157H7_EDL933_20121026.fasta.fasta	35763.4	1	16	21	39	0.0099	0.444	glyceraldehyde-3-phosphate dehydrogenase	15801727	gapC	Z2304
197	WBS2	T6_1.RAW (F001464)	O157H7_EDL933_20121026.fasta.fasta	57311.7	0.995	1	1	1	0.0003	0.0164	GroEL, chaperone Hsp60, peptide-dependent ATPase, heat shock protein	15804735	groEL	Z5748
198	WBS2	T6_1.RAW (F001464)	O157H7_EDL933_20121026.fasta.fasta	80509.6	0.121	0	0	0	0	0	lysine decarboxylase 2, constitutive	15799868	ldcC	Z0198
199	WBS2	T6_1.RAW (F001464)	O157H7_EDL933_20121026.fasta.fasta	35368.8	1	9	10	16	0.0041	0.367	alcohol dehydrogenase	161367608	adhP	Z2232
200	WBS2	T6_1.RAW (F001464)	O157H7_EDL933_20121026.fasta.fasta	49968.8	1	10	11	14	0.0036	0.269	phage lambda receptor protein; maltose high-affinity receptor	15804629	lamB	Z5634
201	WBS2	T6_1.RAW (F001464)	O157H7_EDL933_20121026.fasta.fasta	43389.9	1	9	10	15	0.0038	0.283	periplasmic maltose-binding protein; substrate recognition for transport and chemotaxis	15804627	malE	Z5632
202	WBS2	T6_1.RAW (F001464)	O157H7_EDL933_20121026.fasta.fasta	41554.9	1	4	4	4	0.001	0.126	perosamine synthetase	15802516	per	Z3200
203	WBS2	T6_1.RAW (F001464)	O157H7_EDL933_20121026.fasta.fasta	43046.6	1	6	7	9	0.0023	0.247	3-oxoacyl-[acyl-carrier-protein] synthase II	15801212	fabF	Z1734
204	WBS2	T6_1.RAW (F001464)	O157H7_EDL933_20121026.fasta.fasta	57883.8	0.602	1	1	1	0.0003	0.0313	periplasmic glucans biosynthesis protein	15801165	mdoG	Z1683
205	WBS2	T6_1.RAW (F001464)	O157H7_EDL933_20121026.fasta.fasta	46257.9	1	16	20	27	0.0069	0.404	putative peptidase	161367548	pepB	Z3790
206	WBS2	T6_1.RAW (F001464)	O157H7_EDL933_20121026.fasta.fasta	61531.4	1	16	17	21	0.0054	0.33	glucosephosphate isomerase	15804618	pgi	Z5623
207	WBS2	T6_1.RAW (F001464)	O157H7_EDL933_20121026.fasta.fasta	51479.3	1	25	31	43	0.0109	0.506	gluconate-6-phosphate dehydrogenase, decarboxylating	15802508	gnd	Z3191
208	WBS2	T6_1.RAW (F001464)	O157H7_EDL933_20121026.fasta.fasta	98884.2	1	15	18	22	0.0056	0.203	aminopeptidase N	15800793	pepN	Z1280
209	WBS2	T6_1.RAW (F001464)	O157H7_EDL933_20121026.fasta.fasta	39362.5	1	11	12	23	0.0059	0.276	outer membrane protein 1a (Ia;b;F)	15800790	ompF	Z1276
210	WBS2	T6_1.RAW (F001464)	O157H7_EDL933_20121026.fasta.fasta	37552.8	1	4	4	4	0.001	0.119	a minor lipoprotein	15800347	rlpA	Z0778
211	WBS2	T6_1.RAW (F001464)	O157H7_EDL933_20121026.fasta.fasta	52669.6	1	6	7	8	0.002	0.148	glutamate decarboxylase isozyme	15801645	gadB	Z2215
212	WBS2	T6_1.RAW (F001464)	O157H7_EDL933_20121026.fasta.fasta	43646.3	1	7	7	8	0.002	0.189	aspartate aminotransferase	15800789	aspC	Z1275
213	WBS2	T6_1.RAW (F001464)	O157H7_EDL933_20121026.fasta.fasta	39147.3	1	19	24	39	0.0099	0.458	fructose-bisphosphate aldolase, class II	161367532	fba	Z4263
214	WBS2	T6_1.RAW (F001464)	O157H7_EDL933_20121026.fasta.fasta	60277.6	0.986	1	1	1	0.0003	0.0188	malate synthase A	15804600	aceB	Z5600
215	WBS2	T6_1.RAW (F001464)	O157H7_EDL933_20121026.fasta.fasta	53727.7	0.99	1	1	1	0.0003	0.0323	outer membrane channel; specific tolerance to colicin E1; segregation of daughter chromosomes	161367526	tolC	Z4392
216	WBS2	T6_1.RAW (F001464)	O157H7_EDL933_20121026.fasta.fasta	37201	1	10	11	15	0.0038	0.347	outer membrane protein 3a (II*;G;d)	15800816	ompA	Z1307
217	WBS2	T6_1.RAW (F001464)	O157H7_EDL933_20121026.fasta.fasta	39855.1	1	15	20	26	0.0066	0.472	3-phosphoserine aminotransferase	15800768	serC	Z1253
218	WBS2	T6_1.RAW (F001464)	O157H7_EDL933_20121026.fasta.fasta	42721.1	1	7	8	14	0.0036	0.172	3-oxoacyl-[acyl-carrier-protein] synthase I	15802870	fabB	Z3586
219	WBS2	T6_1.RAW (F001464)	O157H7_EDL933_20121026.fasta.fasta	49354.9	1	3	3	3	0.0008	0.0802	periplasmic serine protease Do; heat shock protein HtrA	15799845	htrA	Z0173
220	WBS2	T6_1.RAW (F001464)	O157H7_EDL933_20121026.fasta.fasta	48736.3	1	9	12	17	0.0043	0.304	glutathione oxidoreductase	15804035	gor	Z4900
221	WBS2	T6_1.RAW (F001464)	O157H7_EDL933_20121026.fasta.fasta	77197.5	1	5	5	7	0.0018	0.0985	oligopeptidase A	15804033	prlC	Z4898
222	WBS2	T6_1.RAW (F001464)	O157H7_EDL933_20121026.fasta.fasta	93486.9	0.201	0	0	0	0	0	aconitate hydrase B	15799802	acnB	Z0128
223	WBS2	T6_1.RAW (F001464)	O157H7_EDL933_20121026.fasta.fasta	50688.9	1	8	8	9	0.0023	0.236	lipoamide dehydrogenase (NADH); component of 2-oxodehydrogenase and pyruvate complexes; L-protein of glycine cleavage complex	15799800	lpdA	Z0126
224	WBS2	T6_1.RAW (F001464)	O157H7_EDL933_20121026.fasta.fasta	45644	1	3	3	4	0.001	0.101	4-aminobutyrate aminotransferase activity	15803179	gabT	Z3960
225	WBS2	T6_1.RAW (F001464)	O157H7_EDL933_20121026.fasta.fasta	45980.7	1	2	2	2	0.0005	0.0679	putative pectinesterase	15800481	ybhC	Z0943
226	WBS2	T6_1.RAW (F001464)	O157H7_EDL933_20121026.fasta.fasta	56638.3	0.189	0	0	0	0	0	cytoplasmic alpha-amylase	15802362	amyA	Z3017
227	WBS2	T6_1.RAW (F001464)	O157H7_EDL933_20121026.fasta.fasta	59952.9	1	7	7	7	0.0018	0.171	flagellar biosynthesis; flagellin, filament structural protein	15802358	fliC	Z3013
228	WBS2	T6_1.RAW (F001464)	O157H7_EDL933_20121026.fasta.fasta	44371.1	1	21	26	46	0.0117	0.469	phosphopentomutase	15804955	deoB	Z5985
229	WBS2	T6_1.RAW (F001464)	O157H7_EDL933_20121026.fasta.fasta	43289.3	1	9	11	13	0.0033	0.335	acetate kinase	15802843	ackA	Z3558
230	WBS2	T6_1.RAW (F001464)	O157H7_EDL933_20121026.fasta.fasta	34843	1	11	13	16	0.0041	0.353	6-phosphofructokinase I	15804505	pfkA	Z5460
231	WBS2	T6_1.RAW (F001464)	O157H7_EDL933_20121026.fasta.fasta	35220.9	1	11	11	16	0.0041	0.407	transaldolase B	15799688	talB	Z0008
232	WBS2	T6_1.RAW (F001464)	O157H7_EDL933_20121026.fasta.fasta	44840.3	1	4	4	4	0.001	0.099	mannonate hydrolase	15804897	uxuA	Z5920
233	WBS2	T6_1.RAW (F001464)	O157H7_EDL933_20121026.fasta.fasta	40857.6	1	10	13	17	0.0043	0.318	glycerophosphodiester phosphodiesterase, periplasmic	15802788	glpQ	Z3497
234	WBS2	T6_1.RAW (F001464)	O157H7_EDL933_20121026.fasta.fasta	50197.3	1	6	6	6	0.0015	0.178	proline dipeptidase	15804437	pepQ	Z5369
235	WBS2	T6_1.RAW (F001464)	O157H7_EDL933_20121026.fasta.fasta	40171.7	1	3	3	3	0.0008	0.106	lipoprotein	15803259	nlpD	Z4050
236	WBS2	T6_1.RAW (F001464)	O157H7_EDL933_20121026.fasta.fasta	61023.7	0.602	1	1	1	0.0003	0.0166	oligopeptide transport; periplasmic binding protein	15801469	oppA	Z2019
237	WBS2	T6_1.RAW (F001464)	O157H7_EDL933_20121026.fasta.fasta	40509.1	1	22	26	40	0.0102	0.439	outer membrane protein 1b (Ib;c)	15802768	ompC	Z3473
238	WBS2	T6_1.RAW (F001464)	O157H7_EDL933_20121026.fasta.fasta	104326	0.602	1	1	1	0.0003	0.0139	isoleucine tRNA synthetase	15799708	ileS	Z0030
239	WBS2	T6_1.RAW (F001464)	O157H7_EDL933_20121026.fasta.fasta	51366.7	0.099	0	0	0	0	0	pyruvate kinase II, glucose stimulated	15802267	pykA	Z2906
240	WBS2	T6_1.RAW (F001464)	O157H7_EDL933_20121026.fasta.fasta	37967.6	1	4	4	4	0.001	0.117	putative oxidoreductase	15800054	yahK	Z0420
241	WBS2	T6_1.RAW (F001464)	O157H7_EDL933_20121026.fasta.fasta	36413.1	1	9	12	17	0.0043	0.299	putative isomerase	15800476	ybhE	Z0938
242	WBS2	T6_1.RAW (F001464)	O157H7_EDL933_20121026.fasta.fasta	46097.5	0.998	2	2	2	0.0005	0.0609	5-enolpyruvylshikimate-3-phosphate synthetase	15800769	aroA	Z1254
243	WBS2	T6_1.RAW (F001464)	O157H7_EDL933_20121026.fasta.fasta	48389.2	0.099	0	0	0	0	0	phosphoanhydride phosphorylase; pH 2.5 acid phosphatase; periplasmic	15800901	appA	Z1397
244	WBS2	T6_1.RAW (F001464)	O157H7_EDL933_20121026.fasta.fasta	35594.9	1	26	31	53	0.0135	0.568	outer membrane protein 3b (a), protease VII	15801391	-	Z1931
245	WBS2	T6_1.RAW (F001464)	O157H7_EDL933_20121026.fasta.fasta	72209	1	8	8	9	0.0023	0.145	transketolase 1 isozyme	15803473	tktA	Z4279
246	WBS2	T6_1.RAW (F001464)	O157H7_EDL933_20121026.fasta.fasta	39332	0.999	2	2	2	0.0005	0.0434	alcohol dehydrogenase class III; formaldehyde dehydrogenase, glutathione-dependent	15800087	adhC	Z0456
247	WBS2	T6_1.RAW (F001464)	O157H7_EDL933_20121026.fasta.fasta	35532.6	1	41	54	102	0.026	0.631	glyceraldehyde-3-phosphate dehydrogenase A	15802193	gapA	Z2818
248	WBS2	T6_1.RAW (F001464)	O157H7_EDL933_20121026.fasta.fasta	59629.2	1	10	12	15	0.0038	0.241	phosphoenolpyruvate carboxykinase	15803907	pckA	Z4758
249	WBS2	T6_1.RAW (F001464)	O157H7_EDL933_20121026.fasta.fasta	41828.9	1	3	3	3	0.0008	0.107	putative dehydrogenase	15803035	-	Z3775
250	WBS2	T6_1.RAW (F001464)	O157H7_EDL933_20121026.fasta.fasta	40782.6	0.999	2	2	3	0.0008	0.0784	periplasmic putrescine-binding protein; permease protein	15800606	potF	Z1081
251	WBS2	T6_1.RAW (F001464)	O157H7_EDL933_20121026.fasta.fasta	47624.6	1	2	2	2	0.0005	0.0539	cytosine deaminase	15800066	codA	Z0433
252	WBS2	T6_1.RAW (F001464)	O157H7_EDL933_20121026.fasta.fasta	97660.9	1	3	3	3	0.0008	0.0337	aconitate hydrase 1	15801901	acnA	Z2532
253	WBS2	T6_1.RAW (F001464)	O157H7_EDL933_20121026.fasta.fasta	39547.5	1	4	4	4	0.001	0.142	hypothetical protein Z2668	15802064	nemA	Z2668
254	WBS2	T6_1.RAW (F001464)	O157H7_EDL933_20121026.fasta.fasta	47321.4	0.988	1	1	1	0.0003	0.0231	adenylosuccinate synthetase	15804766	purA	Z5784
255	WBS2	T6_1.RAW (F001464)	O157H7_EDL933_20121026.fasta.fasta	41131.3	1	38	50	86	0.0219	0.63	phosphoglycerate kinase	15803460	pgk	Z4265
256	WBS2	T6_1.RAW (F001464)	O157H7_EDL933_20121026.fasta.fasta	57706.1	0.34	0	0	0	0	0	transcriptional regulation of aroF, aroG, tyrA and aromatic amino acid transport	15801847	tyrR	Z2454
257	WBS2	T6_1.RAW (F001464)	O157H7_EDL933_20121026.fasta.fasta	38782.5	0.998	2	2	2	0.0005	0.0696	putative regulator	15803952	yhhX	Z4808
258	WBS2	T6_1.RAW (F001464)	O157H7_EDL933_20121026.fasta.fasta	45344.7	1	9	11	12	0.0031	0.269	serine hydroxymethyltransferase	15803076	glyA	Z3827
259	WBS2	T6_1.RAW (F001464)	O157H7_EDL933_20121026.fasta.fasta	48770.5	1	8	9	14	0.0036	0.268	transport of long-chain fatty acids; sensitivity to phage T2	15802890	fadL	Z3608
260	WBS2	T6_1.RAW (F001464)	O157H7_EDL933_20121026.fasta.fasta	35396.5	0.602	1	1	1	0.0003	0.0457	putative dehydrogenase	161367498	yiaE	Z4978
261	WBS2	T6_1.RAW (F001464)	O157H7_EDL933_20121026.fasta.fasta	70907	1	3	3	4	0.001	0.0556	2':3'-cyclic-nucleotide 2'-phosphodiesterase	15804804	cpdB	Z5824
262	WBS2	T6_1.RAW (F001464)	O157H7_EDL933_20121026.fasta.fasta	40018.6	1	2	2	4	0.001	0.0899	aspartate-semialdehyde dehydrogenase	15803942	asd	Z4797
263	WBS2	T6_1.RAW (F001464)	O157H7_EDL933_20121026.fasta.fasta	49818	1	3	3	4	0.001	0.0476	proline aminopeptidase P II	15803443	pepP	Z4245
264	WBS2	T6_1.RAW (F001464)	O157H7_EDL933_20121026.fasta.fasta	45772.1	0.995	1	1	1	0.0003	0.0457	isocitrate dehydrogenase, specific for NADP+	15801333	icdA	Z1865
265	WBS2	T6_1.RAW (F001464)	O157H7_EDL933_20121026.fasta.fasta	40190.1	0.45	0	0	0	0	0	aminomethyltransferase (T protein; tetrahydrofolate-dependent) of glycine cleavage system	15803440	gcvT	Z4242
266	WBS2	T6_1.RAW (F001464)	O157H7_EDL933_20121026.fasta.fasta	63962.2	0.998	2	2	2	0.0005	0.0596	sulfite reductase, alpha subunit	15803281	cysI	Z4073
267	WBS2	T6_1.RAW (F001464)	O157H7_EDL933_20121026.fasta.fasta	45604.5	1	25	34	59	0.015	0.544	enolase	15803300	eno	Z4094
268	WBS2	T6_1.RAW (F001464)	O157H7_EDL933_20121026.fasta.fasta	31488.5	1	2	2	2	0.0005	0.105	putative oxidoreductase	15803547	yghA	Z4356
269	WBS2	T6_1.RAW (F001464)	O157H7_EDL933_20121026.fasta.fasta	104316	0.998	2	2	2	0.0005	0.0366	glycine decarboxylase, P protein of glycine cleavage system	15803438	gcvP	Z4240
270	WBS2	T6_1.RAW (F001464)	O157H7_EDL933_20121026.fasta.fasta	8323.7	1	3	3	3	0.0008	0.487	murein lipoprotein	15802089	lpp	Z2705
271	WBS2	T6_1.RAW (F001464)	O157H7_EDL933_20121026.fasta.fasta	50729.9	0.992	1	1	1	0.0003	0.0468	pyruvate kinase I (formerly F), fructose stimulated	15802088	pykF	Z2704
272	WBS2	T6_1.RAW (F001464)	O157H7_EDL933_20121026.fasta.fasta	54064.6	1	10	11	14	0.0036	0.241	aspartate ammonia-lyase (aspartase)	15804731	aspA	Z5744
273	WBS2	T6_1.RAW (F001464)	O157H7_EDL933_20121026.fasta.fasta	38170.2	1	4	4	5	0.0013	0.118	galactose-1-epimerase (mutarotase)	15800465	galM	Z0926
274	WBS2	T6_1.RAW (F001464)	O157H7_EDL933_20121026.fasta.fasta	45955.1	1	9	11	12	0.0031	0.27	periplasmic protein involved in the tonb-independent uptake of group A colicins	15800456	tolB	Z0908
275	WBS2	T6_1.RAW (F001464)	O157H7_EDL933_20121026.fasta.fasta	52700.8	0.988	1	1	1	0.0003	0.144	glutamate decarboxylase isozyme	15804061	gadA	Z4930
276	WBS2	T6_1.RAW (F001464)	O157H7_EDL933_20121026.fasta.fasta	44909.9	1	12	14	16	0.0041	0.336	putative peptidase T	15801302	pepT	Z1832
277	WBS2	T6_1.RAW (F001464)	O157H7_EDL933_20121026.fasta.fasta	52918.6	1	9	10	11	0.0028	0.252	aminoacyl-histidine dipeptidase (peptidase D)	15799942	pepD	Z0298
278	WBS2	T6_1.RAW (F001464)	O157H7_EDL933_20121026.fasta.fasta	38924.4	0.092	0	0	0	0	0	3-dehydroquinate synthase	15803892	aroB	Z4742
279	WBS2	T6_1.RAW (F001464)	O157H7_EDL933_20121026.fasta.fasta	58299.4	0.999	2	2	2	0.0005	0.0385	phosphoglucomutase	15800391	pgm	Z0837
280	WBS2	T6_1.RAW (F001464)	O157H7_EDL933_20121026.fasta.fasta	38669	0.998	2	2	3	0.0008	0.0652	putative receptor	15801691	-	Z2267
281	WBS2	T6_1.RAW (F001464)	O157H7_EDL933_20121026.fasta.fasta	43117.7	0.998	2	2	2	0.0005	0.0477	2-amino-3-ketobutyrate CoA ligase (glycine acetyltransferase)	15804161	kbl	Z5044
282	WBS2	T6_1.RAW (F001464)	O157H7_EDL933_20121026.fasta.fasta	37202.5	1	5	6	7	0.0018	0.182	threonine dehydrogenase	15804160	tdh	Z5043
End of file
